# Supplementary material for: Reduced immunogenicity of MYC amplified, metastatic prostate cancer
Source: Oncoscience. 2026 Feb 7;13:35–43. doi: 10.18632/oncoscience.644 (PMC12931888; doi:10.18632/oncoscience.644)
Supplement: Supplementary file 2 [file oncoscience-13-644-s002.xlsx]

## Sheet: TOC
Kahlon et al 2024 supporting online material (SOM)
Table S1	TCGA-PRAD MYC ratios
Table S2	CMI-MPC MYC ratios
Table S3	WCDT-MCRPC MYC ratios
Table S4	Fig. 1A complete censoring data
Table S5	Fig. 1B complete censoring data
Table S6	RNaseq values for scatter plots (Fig. 1C, Fig. 2)
Table S7	RNAseq values for box and whisker plots

## Sheet: Table S1
Case ID	Tumor Count (wxs)	Blood Count (wxs)	Ratio (Tumor Count/Blood Count)
TCGA-YJ-A8SW	5693	1138	5
TCGA-EJ-8469	9161	2320	3.9
TCGA-V1-A9ZI	3359	1198	2.8
TCGA-YL-A8S9	3037	1171	2.6
TCGA-G9-7521	4023	1679	2.4
TCGA-YL-A9WK	3048	1287	2.4
TCGA-CH-5762	4566	2014	2.3
TCGA-KK-A8IK	2250	970	2.3
TCGA-EJ-5525	7694	3506	2.2
TCGA-KK-A8IF	2065	923	2.2
TCGA-M7-A724	3004	1384	2.2
TCGA-FC-A4JI	4608	2168	2.1
TCGA-KK-A6E8	4723	2293	2.1
TCGA-KK-A8I4	2012	961	2.1
TCGA-QU-A6IL	4685	2210	2.1
TCGA-V1-A9O5	3230	1540	2.1
TCGA-G9-6373	5961	3021	2
TCGA-KK-A59Z	4680	2290	2
TCGA-M7-A720	3089	1525	2
TCGA-V1-A8MF	1821	901	2
TCGA-HC-7742	3944	2050	1.9
TCGA-HC-A8CY	2763	1436	1.9
TCGA-KK-A8I8	2427	1263	1.9
TCGA-V1-A9Z7	2890	1506	1.9
TCGA-WW-A8ZI	2083	1080	1.9
TCGA-XQ-A8TA	1827	985	1.9
TCGA-EJ-8472	3865	2113	1.8
TCGA-HC-7078	2968	1667	1.8
TCGA-HC-7230	2343	1296	1.8
TCGA-J4-A67R	4767	2593	1.8
TCGA-J9-A8CL	2655	1445	1.8
TCGA-YL-A9WH	1873	1057	1.8
TCGA-ZG-A9LB	2681	1459	1.8
TCGA-2A-A8VX	2069	1243	1.7
TCGA-CH-5751	7054	4058	1.7
TCGA-EJ-7789	4272	2481	1.7
TCGA-G9-7522	2949	1712	1.7
TCGA-HC-7211	3005	1796	1.7
TCGA-J9-A52B	2423	1468	1.7
TCGA-KK-A7AU	2840	1715	1.7
TCGA-KK-A7AZ	2615	1574	1.7
TCGA-V1-A9OL	2023	1182	1.7
TCGA-VP-A87K	1752	1015	1.7
TCGA-CH-5765	3542	2203	1.6
TCGA-HC-A6AO	4712	3038	1.6
TCGA-HC-A9TE	2016	1227	1.6
TCGA-KC-A4BV	2678	1637	1.6
TCGA-KK-A8ID	2178	1334	1.6
TCGA-V1-A8MM	1989	1282	1.6
TCGA-XJ-A9DK	1858	1173	1.6
TCGA-ZG-A9KY	2257	1385	1.6
TCGA-ZG-A9L5	2108	1310	1.6
TCGA-ZG-A9L9	1895	1174	1.6
TCGA-ZG-A9ND	2045	1247	1.6
TCGA-CH-5754	6143	4150	1.5
TCGA-CH-5761	4920	3228	1.5
TCGA-EJ-5506	3843	2614	1.5
TCGA-EJ-7784	3072	2040	1.5
TCGA-EJ-A46G	2149	1464	1.5
TCGA-EJ-A8FP	1714	1178	1.5
TCGA-G9-A9S0	2478	1641	1.5
TCGA-KC-A7FA	1588	1094	1.5
TCGA-KK-A59Y	2312	1520	1.5
TCGA-KK-A8IA	1917	1290	1.5
TCGA-VP-A875	1628	1096	1.5
TCGA-XK-AAIV	2310	1567	1.5
TCGA-XK-AAJ3	1703	1100	1.5
TCGA-YL-A8HM	1575	1048	1.5
TCGA-CH-5746	3218	2295	1.4
TCGA-EJ-5511	4017	2882	1.4
TCGA-EJ-5531	3715	2564	1.4
TCGA-EJ-7123	2962	2138	1.4
TCGA-EJ-A65F	2657	1920	1.4
TCGA-EJ-A8FU	1430	1044	1.4
TCGA-G9-6366	2178	1608	1.4
TCGA-G9-6498	2508	1822	1.4
TCGA-G9-7509	1583	1171	1.4
TCGA-G9-7523	2566	1872	1.4
TCGA-HC-A6AL	4126	2954	1.4
TCGA-HI-7170	1811	1271	1.4
TCGA-KK-A7AP	2417	1755	1.4
TCGA-KK-A8I7	1541	1108	1.4
TCGA-QU-A6IM	2673	1879	1.4
TCGA-V1-A8MG	1391	983	1.4
TCGA-V1-A8WN	1432	1052	1.4
TCGA-V1-A8WV	1862	1301	1.4
TCGA-V1-A9OT	1439	1003	1.4
TCGA-VP-A87C	1535	1137	1.4
TCGA-X4-A8KQ	1512	1119	1.4
TCGA-CH-5741	4006	3041	1.3
TCGA-CH-5792	3212	2559	1.3
TCGA-EJ-5503	3363	2661	1.3
TCGA-EJ-5504	3953	3155	1.3
TCGA-EJ-7317	2076	1644	1.3
TCGA-EJ-7788	2642	2012	1.3
TCGA-EJ-A46B	2816	2194	1.3
TCGA-EJ-A46I	1658	1235	1.3
TCGA-EJ-A65B	3326	2641	1.3
TCGA-EJ-A7NM	1715	1340	1.3
TCGA-EJ-A8FS	1593	1231	1.3
TCGA-FC-7961	4694	3629	1.3
TCGA-G9-6353	2924	2192	1.3
TCGA-G9-6499	3077	2459	1.3
TCGA-G9-A9S4	2019	1507	1.3
TCGA-HC-7080	2742	2170	1.3
TCGA-HC-8216	3520	2681	1.3
TCGA-HC-8261	2177	1665	1.3
TCGA-HC-A6AS	3232	2564	1.3
TCGA-HI-7168	2690	2124	1.3
TCGA-J4-A67M	3882	3020	1.3
TCGA-J4-AATZ	1755	1349	1.3
TCGA-J9-A52E	2126	1700	1.3
TCGA-KK-A7B0	1656	1289	1.3
TCGA-KK-A7B2	2051	1605	1.3
TCGA-KK-A8IG	1481	1174	1.3
TCGA-KK-A8IM	1279	996	1.3
TCGA-V1-A8MK	1082	847	1.3
TCGA-V1-A8ML	1362	1056	1.3
TCGA-V1-A8X3	1368	1056	1.3
TCGA-V1-A9ZK	1754	1366	1.3
TCGA-VP-A87B	1785	1401	1.3
TCGA-VP-A87D	1647	1273	1.3
TCGA-VP-A87H	2146	1642	1.3
TCGA-XJ-A9DX	1697	1332	1.3
TCGA-YL-A9WI	1396	1104	1.3
TCGA-ZG-A9MC	1490	1136	1.3
TCGA-2A-A8W1	1980	1638	1.2
TCGA-CH-5738	4089	3440	1.2
TCGA-CH-5772	4342	3478	1.2
TCGA-CH-5789	3511	2879	1.2
TCGA-CH-5794	3023	2511	1.2
TCGA-EJ-5508	4320	3734	1.2
TCGA-EJ-5517	4118	3475	1.2
TCGA-EJ-5527	4214	3656	1.2
TCGA-EJ-5532	3409	2920	1.2
TCGA-EJ-A65M	3390	2927	1.2
TCGA-EJ-A6RC	1629	1348	1.2
TCGA-EJ-A7NG	1834	1474	1.2
TCGA-G9-6336	2580	2077	1.2
TCGA-G9-6377	2788	2408	1.2
TCGA-G9-6378	2837	2391	1.2
TCGA-G9-A9S7	1445	1252	1.2
TCGA-HC-7209	2232	1861	1.2
TCGA-HC-7213	2588	2218	1.2
TCGA-HC-7737	2094	1692	1.2
TCGA-HC-8265	2430	2051	1.2
TCGA-HC-8266	2530	2149	1.2
TCGA-HC-A632	3771	3224	1.2
TCGA-HC-A6AP	3266	2801	1.2
TCGA-HC-A76W	1863	1582	1.2
TCGA-KC-A4BO	2541	2148	1.2
TCGA-KC-A7FD	1752	1472	1.2
TCGA-KK-A59X	3577	2937	1.2
TCGA-KK-A6DY	2634	2202	1.2
TCGA-KK-A6E4	3260	2801	1.2
TCGA-KK-A7AQ	1902	1603	1.2
TCGA-KK-A7B1	1885	1531	1.2
TCGA-KK-A8IB	1647	1321	1.2
TCGA-M7-A71Y	1919	1576	1.2
TCGA-SU-A7E7	2078	1774	1.2
TCGA-V1-A8WL	1437	1163	1.2
TCGA-V1-A9O7	1791	1464	1.2
TCGA-V1-A9OA	2120	1702	1.2
TCGA-V1-A9OX	1497	1233	1.2
TCGA-VN-A88O	1791	1455	1.2
TCGA-VN-A88Q	1817	1553	1.2
TCGA-VP-A879	1878	1566	1.2
TCGA-VP-A87J	1456	1194	1.2
TCGA-XJ-A83F	1820	1516	1.2
TCGA-XJ-A83H	1640	1399	1.2
TCGA-XK-AAJA	1521	1313	1.2
TCGA-XK-AAJP	1615	1296	1.2
TCGA-YL-A9WX	1444	1180	1.2
TCGA-ZG-A8QW	1794	1447	1.2
TCGA-ZG-A9L1	1911	1529	1.2
TCGA-ZG-A9L6	1706	1462	1.2
TCGA-ZG-A9NI	1843	1571	1.2
TCGA-2A-A8VV	1847	1689	1.1
TCGA-4L-AA1F	1414	1244	1.1
TCGA-CH-5737	3708	3476	1.1
TCGA-CH-5740	3422	3060	1.1
TCGA-CH-5744	4035	3817	1.1
TCGA-CH-5745	3761	3400	1.1
TCGA-EJ-5497	3262	3034	1.1
TCGA-EJ-5501	3386	2964	1.1
TCGA-EJ-5505	3438	3041	1.1
TCGA-EJ-5507	4119	3713	1.1
TCGA-EJ-5514	3869	3666	1.1
TCGA-EJ-5526	4249	3725	1.1
TCGA-EJ-5542	3611	3428	1.1
TCGA-EJ-7125	2615	2448	1.1
TCGA-EJ-7786	1935	1831	1.1
TCGA-EJ-A46F	2955	2790	1.1
TCGA-EJ-A6RA	1923	1817	1.1
TCGA-EJ-A7NH	1800	1680	1.1
TCGA-EJ-A7NK	1652	1552	1.1
TCGA-FC-7708	2151	2034	1.1
TCGA-G9-6329	2567	2316	1.1
TCGA-G9-6347	2447	2131	1.1
TCGA-G9-6361	2835	2509	1.1
TCGA-G9-6364	2381	2240	1.1
TCGA-G9-6494	2815	2509	1.1
TCGA-H9-A6BX	2153	1881	1.1
TCGA-HC-7075	2405	2210	1.1
TCGA-HC-7077	2621	2489	1.1
TCGA-HC-7081	2397	2228	1.1
TCGA-HC-A6AN	3173	2762	1.1
TCGA-HI-7171	2526	2199	1.1
TCGA-J4-A67K	2996	2694	1.1
TCGA-J4-A67L	3005	2803	1.1
TCGA-J4-A67N	2944	2567	1.1
TCGA-J4-A67O	2825	2632	1.1
TCGA-J4-A67Q	2752	2613	1.1
TCGA-J9-A8CK	1524	1414	1.1
TCGA-J9-A8CP	1859	1733	1.1
TCGA-KC-A4BN	2884	2680	1.1
TCGA-KC-A7F3	1624	1434	1.1
TCGA-KC-A7F5	2380	2188	1.1
TCGA-KK-A6E2	2299	2098	1.1
TCGA-KK-A6E3	2977	2676	1.1
TCGA-KK-A6E6	2026	1891	1.1
TCGA-KK-A6E7	2450	2232	1.1
TCGA-TK-A8OK	1192	1104	1.1
TCGA-TP-A8TT	1294	1166	1.1
TCGA-TP-A8TV	1259	1138	1.1
TCGA-V1-A9OH	1715	1510	1.1
TCGA-VN-A88I	1482	1371	1.1
TCGA-VN-A88K	1484	1296	1.1
TCGA-VN-A88P	1713	1499	1.1
TCGA-VP-A876	1370	1193	1.1
TCGA-VP-AA1N	1810	1655	1.1
TCGA-XJ-A9DI	1797	1622	1.1
TCGA-XK-AAJT	1738	1532	1.1
TCGA-XK-AAJU	1512	1367	1.1
TCGA-Y6-A8TL	1482	1299	1.1
TCGA-YL-A8SB	1405	1296	1.1
TCGA-ZG-A9L0	2081	1906	1.1
TCGA-ZG-A9LM	1925	1722	1.1
TCGA-ZG-A9LU	1439	1306	1.1
TCGA-ZG-A9N3	1598	1462	1.1
TCGA-2A-A8VL	1265	1271	1
TCGA-2A-A8W3	1327	1278	1
TCGA-2A-AAYU	1589	1577	1
TCGA-CH-5739	4270	4192	1
TCGA-EJ-5521	2952	2834	1
TCGA-EJ-5530	2816	2804	1
TCGA-EJ-7328	2021	1958	1
TCGA-EJ-7783	2277	2231	1
TCGA-EJ-7785	2167	2151	1
TCGA-EJ-8470	4478	4497	1
TCGA-EJ-A65D	3026	2910	1
TCGA-FC-A8O0	1459	1437	1
TCGA-G9-6339	2080	2024	1
TCGA-G9-6348	2264	2219	1
TCGA-G9-6362	2317	2303	1
TCGA-G9-6367	2650	2553	1
TCGA-G9-6384	2364	2268	1
TCGA-G9-6496	2211	2169	1
TCGA-G9-7519	1738	1661	1
TCGA-H9-A6BY	3195	3121	1
TCGA-HC-7740	2884	2762	1
TCGA-HC-7819	2140	2068	1
TCGA-HC-8258	2087	2036	1
TCGA-HC-A6HX	2133	2052	1
TCGA-HC-A8D0	1279	1221	1
TCGA-J4-A6G3	2000	1999	1
TCGA-J4-A6M7	2238	2172	1
TCGA-J4-A83N	1205	1181	1
TCGA-KC-A7F6	1719	1694	1
TCGA-KK-A6E1	2381	2290	1
TCGA-KK-A8IL	1085	1083	1
TCGA-V1-A8WW	1310	1314	1
TCGA-V1-A9O9	1331	1295	1
TCGA-V1-A9ZG	1509	1453	1
TCGA-X4-A8KS	876	870	1
TCGA-Y6-A9XI	1438	1438	1
TCGA-YL-A8SC	1506	1476	1
TCGA-ZG-A9LN	1745	1684	1
TCGA-EJ-5496	3389	3409	0.99
TCGA-G9-6370	2212	2235	0.99
TCGA-HC-A6HY	2543	2571	0.99
TCGA-J4-A67S	3048	3084	0.99
TCGA-J4-A6G1	1828	1853	0.99
TCGA-QU-A6IO	2372	2389	0.99
TCGA-V1-A9OY	1341	1360	0.99
TCGA-V1-A9Z9	1391	1406	0.99
TCGA-XK-AAJR	1396	1405	0.99
TCGA-ZG-A9M4	1672	1683	0.99
TCGA-2A-AAYF	1466	1496	0.98
TCGA-EJ-A46H	1496	1524	0.98
TCGA-G9-6338	2156	2201	0.98
TCGA-G9-6371	2237	2278	0.98
TCGA-HC-7079	2343	2381	0.98
TCGA-HC-8259	1839	1874	0.98
TCGA-KC-A4BL	3930	4026	0.98
TCGA-KK-A8I6	1400	1422	0.98
TCGA-KK-A8IC	1253	1274	0.98
TCGA-YL-A8HL	881	896	0.98
TCGA-CH-5766	3611	3706	0.97
TCGA-CH-5771	3304	3394	0.97
TCGA-EJ-5518	2740	2822	0.97
TCGA-EJ-8474	3037	3132	0.97
TCGA-EJ-A65G	3051	3134	0.97
TCGA-G9-6351	2193	2256	0.97
TCGA-HC-8213	2782	2881	0.97
TCGA-KK-A7B3	1609	1662	0.97
TCGA-V1-A8MJ	1011	1047	0.97
TCGA-V1-A9OF	1529	1576	0.97
TCGA-CH-5763	3011	3126	0.96
TCGA-EJ-5499	3534	3681	0.96
TCGA-EJ-5502	2881	3002	0.96
TCGA-EJ-A7NN	1602	1663	0.96
TCGA-FC-A5OB	2652	2776	0.96
TCGA-G9-6369	2221	2304	0.96
TCGA-G9-6385	2238	2335	0.96
TCGA-HC-7212	1848	1923	0.96
TCGA-HC-7233	1975	2059	0.96
TCGA-KK-A59V	3115	3255	0.96
TCGA-KK-A8I9	1394	1445	0.96
TCGA-KK-A8IJ	1440	1506	0.96
TCGA-VN-A88L	1530	1592	0.96
TCGA-XK-AAIR	1223	1268	0.96
TCGA-2A-AAYO	1392	1458	0.95
TCGA-CH-5788	3436	3632	0.95
TCGA-EJ-5510	3170	3349	0.95
TCGA-KK-A5A1	2835	2973	0.95
TCGA-MG-AAMC	1316	1390	0.95
TCGA-YL-A8S8	1482	1555	0.95
TCGA-YL-A9WY	1377	1457	0.95
TCGA-EJ-5494	3216	3412	0.94
TCGA-EJ-5522	3464	3669	0.94
TCGA-EJ-7321	1877	1997	0.94
TCGA-EJ-A8FN	1446	1532	0.94
TCGA-FC-A6HD	2520	2683	0.94
TCGA-G9-6333	2408	2563	0.94
TCGA-G9-6363	2339	2492	0.94
TCGA-HC-7745	2449	2592	0.94
TCGA-HC-A9TH	1335	1420	0.94
TCGA-J9-A52C	1690	1794	0.94
TCGA-KK-A7AY	1693	1795	0.94
TCGA-CH-5750	3807	4100	0.93
TCGA-EJ-5524	3538	3804	0.93
TCGA-EJ-7792	2958	3189	0.93
TCGA-KK-A6E5	2024	2172	0.93
TCGA-EJ-5519	3224	3512	0.92
TCGA-EJ-A46D	2582	2794	0.92
TCGA-EJ-A65J	2014	2178	0.92
TCGA-G9-6354	2041	2212	0.92
TCGA-G9-6356	2181	2368	0.92
TCGA-HC-7232	2208	2413	0.92
TCGA-HC-7818	2167	2350	0.92
TCGA-M7-A71Z	1673	1815	0.92
TCGA-YL-A8HK	839	908	0.92
TCGA-ZG-A8QY	1519	1646	0.92
TCGA-EJ-7791	3468	3818	0.91
TCGA-J9-A8CN	1504	1647	0.91
TCGA-M7-A725	3170	3480	0.91
TCGA-EJ-7794	1824	2021	0.9
TCGA-EJ-A7NJ	1660	1851	0.9
TCGA-G9-6365	2251	2491	0.9
TCGA-HC-7821	2178	2420	0.9
TCGA-J4-8200	2594	2878	0.9
TCGA-VN-A943	1452	1616	0.9
TCGA-XQ-A8TB	1374	1530	0.9
TCGA-YL-A9WL	1064	1188	0.9
TCGA-2A-A8VO	1423	1603	0.89
TCGA-CH-5764	3142	3514	0.89
TCGA-CH-5769	3735	4201	0.89
TCGA-G9-6342	2330	2615	0.89
TCGA-G9-6343	2339	2617	0.89
TCGA-HC-7749	2219	2503	0.89
TCGA-J4-A83K	1587	1783	0.89
TCGA-KK-A8I5	1081	1218	0.89
TCGA-VN-A88M	1693	1893	0.89
TCGA-EJ-5512	3224	3681	0.88
TCGA-HC-7820	2144	2433	0.88
TCGA-V1-A9ZR	1399	1583	0.88
TCGA-ZG-A9LZ	1418	1607	0.88
TCGA-CH-5743	3154	3629	0.87
TCGA-EJ-5498	3294	3778	0.87
TCGA-H9-7775	1842	2129	0.87
TCGA-VP-A878	1618	1863	0.87
TCGA-YL-A8HO	1121	1294	0.87
TCGA-ZG-A9LY	1462	1686	0.87
TCGA-EJ-A7NF	1267	1473	0.86
TCGA-EJ-AB20	1348	1566	0.86
TCGA-J4-A83M	1414	1646	0.86
TCGA-J9-A8CM	1422	1647	0.86
TCGA-XK-AAIW	1252	1461	0.86
TCGA-CH-5752	3166	3708	0.85
TCGA-EJ-5516	3549	4192	0.85
TCGA-FC-A66V	2429	2859	0.85
TCGA-G9-7510	1618	1911	0.85
TCGA-XK-AAK1	1533	1797	0.85
TCGA-HC-8260	1294	1535	0.84
TCGA-V1-A8WS	1179	1397	0.84
TCGA-CH-5790	2950	3560	0.83
TCGA-J9-A52D	2439	2931	0.83
TCGA-XJ-A9DQ	1335	1617	0.83
TCGA-CH-5768	2904	3547	0.82
TCGA-EJ-7327	2038	2487	0.82
TCGA-EJ-7797	1808	2206	0.82
TCGA-EJ-AB27	1132	1378	0.82
TCGA-HC-7747	1940	2376	0.82
TCGA-HC-7750	2026	2461	0.82
TCGA-HC-A48F	2473	3034	0.82
TCGA-HI-7169	2001	2438	0.82
TCGA-J4-AAU2	1081	1321	0.82
TCGA-KC-A7FE	1436	1756	0.82
TCGA-QU-A6IP	2157	2632	0.82
TCGA-YL-A8HJ	896	1098	0.82
TCGA-EJ-7781	2692	3333	0.81
TCGA-EJ-A46E	2374	2917	0.81
TCGA-HC-7231	2003	2472	0.81
TCGA-HC-A76X	1438	1776	0.81
TCGA-J4-A67T	1900	2333	0.81
TCGA-XJ-A83G	1344	1651	0.81
TCGA-YL-A9WJ	1064	1324	0.8
TCGA-EJ-7793	1983	2509	0.79
TCGA-ZG-A9L2	1185	1494	0.79
TCGA-2A-A8VT	1199	1531	0.78
TCGA-EJ-7331	2043	2605	0.78
TCGA-HC-7744	2103	2686	0.78
TCGA-V1-A9OQ	1227	1573	0.78
TCGA-VP-A87E	1443	1843	0.78
TCGA-YL-A8SA	1125	1442	0.78
TCGA-EJ-7314	2238	2912	0.77
TCGA-EJ-7315	1962	2541	0.77
TCGA-ZG-A9L4	1077	1397	0.77
TCGA-EJ-7115	2828	3715	0.76
TCGA-CH-5748	2879	3841	0.75
TCGA-CH-5753	4585	6099	0.75
TCGA-CH-5791	2960	3927	0.75
TCGA-KK-A6E0	1715	2293	0.75
TCGA-VP-A872	1315	1764	0.75
TCGA-EJ-A65E	2280	3095	0.74
TCGA-G9-6332	2274	3068	0.74
TCGA-J4-AATV	1307	1774	0.74
TCGA-KK-A8II	951	1288	0.74
TCGA-HC-A631	2611	3576	0.73
TCGA-KK-A8IH	1062	1457	0.73
TCGA-ZG-A9LS	1186	1633	0.73
TCGA-EJ-7330	2162	3014	0.72
TCGA-J4-A83L	1336	1854	0.72
TCGA-QU-A6IN	1848	2574	0.72
TCGA-V1-A9Z8	1240	1726	0.72
TCGA-KK-A7AV	1750	2451	0.71
TCGA-KK-A7B4	2069	2913	0.71
TCGA-EJ-5495	3763	5385	0.7
TCGA-EJ-A8FO	974	1389	0.7
TCGA-EJ-5515	2566	3714	0.69
TCGA-HC-8256	1493	2188	0.68
TCGA-HC-8262	1530	2248	0.68
TCGA-EJ-5509	2769	4164	0.66
TCGA-YL-A8SI	1009	1521	0.66
TCGA-HC-7736	2389	3681	0.65
TCGA-HC-7748	2405	3693	0.65
TCGA-HC-7752	1626	2486	0.65
TCGA-ZG-A8QZ	1059	1636	0.65
TCGA-HC-8257	1668	2606	0.64
TCGA-V1-A8MU	1024	1592	0.64
TCGA-M7-A721	1777	2881	0.62
TCGA-YL-A8SF	1087	1775	0.61
TCGA-G9-7525	1562	2601	0.6
TCGA-HC-A8D1	983	1649	0.6
TCGA-J4-8198	1604	2693	0.6
TCGA-G9-6379	1983	3385	0.59
TCGA-HC-7738	2318	4021	0.58
TCGA-HC-A6AQ	1682	2879	0.58
TCGA-XA-A8JR	994	1775	0.56
TCGA-ZG-A8QX	977	1736	0.56
TCGA-EJ-7782	1478	2666	0.55
TCGA-EJ-8468	1669	3089	0.54
TCGA-HC-7210	1947	3612	0.54
TCGA-HC-A4ZV	2064	3906	0.53
TCGA-KK-A7AW	1899	3601	0.53
TCGA-KC-A4BR	1730	4592	0.38
TCGA-M7-A723	1381	3756	0.37

## Sheet: Table S2
Case ID	Tumor Count (wxs)	Blood Count (wxs)	Ratio (Tumor Count/Blood Count)
PCProject_0639	35239	2046	17
PCProject_0445	14350	2435	5.9
PCProject_0056	17120	3012	5.7
PCProject_0557	17783	3186	5.6
PCProject_0525	14024	2646	5.3
PCProject_0123	10135	1959	5.2
PCProject_0392	6189	1231	5
PCProject_0364	10475	2132	4.9
PCProject_0575	13172	2772	4.8
PCProject_0410	8128	1758	4.6
PCProject_0501	10853	2376	4.6
PCProject_0177	12973	2879	4.5
PCProject_0254	11528	2573	4.5
PCProject_0588	10911	2617	4.2
PCProject_0381	6542	1615	4.1
PCProject_0225	8837	2355	3.8
PCProject_0357	11973	3135	3.8
PCProject_0443	7761	2069	3.8
PCProject_0093	8635	2328	3.7
PCProject_0215	10788	2912	3.7
PCProject_0683	7348	2109	3.5
PCProject_0013	9210	2805	3.3
PCProject_0142	7424	2241	3.3
PCProject_0022	9389	3061	3.1
PCProject_0149	12628	4033	3.1
PCProject_0186	10536	3447	3.1
PCProject_0054	6470	2164	3
PCProject_0100	8427	2939	2.9
PCProject_0653	8343	2884	2.9
PCProject_0031	10011	3532	2.8
PCProject_0120	8220	2980	2.8
PCProject_0608	6276	2274	2.8
PCProject_0643	7392	2876	2.6
PCProject_0181	8695	3444	2.5
PCProject_0048	4209	2042	2.1
PCProject_0182	8236	3971	2.1
PCProject_0187	6066	2924	2.1
PCProject_0212	4503	2273	2
PCProject_0190	5696	3003	1.9
PCProject_0213	5314	2868	1.9
PCProject_0336	3908	2105	1.9
PCProject_0036	3240	1791	1.8
PCProject_0085	5890	3206	1.8
PCProject_0136	3692	2140	1.7
PCProject_0028	5074	3217	1.6
PCProject_0125	3228	2014	1.6
PCProject_0399	4940	3159	1.6
PCProject_0035	4966	3358	1.5
PCProject_0057	3235	2222	1.5
PCProject_0234	4717	3690	1.3
PCProject_0439	3218	2955	1.1
PCProject_0041	3438	3317	1
PCProject_0130	3419	3371	1
PCProject_0087	2396	4029	0.59
PCProject_0062	5868
PCProject_0319	7188
PCProject_0524		2704

## Sheet: Table S3
CaseID	Tumor Count(wgs)	Blood Count(wgs)	Ratio(Tumor Count/Blood Count)
DTB-205	26105	2120	12
DTB-265	23101	2089	11
DTB-183	20886	2168	9.6
DTB-100	17599	1964	9
DTB-135	14949	2014	7.4
DTB-053	15079	2160	7
DTB-090	14396	2050	7
DTB-092	13640	2025	6.7
DTB-061	13635	2099	6.5
DTB-214	14655	2278	6.4
DTB-128	12500	2148	5.8
DTB-220	12096	2070	5.8
DTB-127	12644	2244	5.6
DTB-173	12640	2242	5.6
DTB-036	11337	2099	5.4
DTB-003	11959	2268	5.3
DTB-060	11162	2162	5.2
DTB-176	11439	2193	5.2
DTB-260	10713	2071	5.2
DTB-067	10392	2054	5.1
DTB-069	11159	2209	5.1
DTB-175	10696	2157	5
DTB-005	10889	2201	4.9
DTB-055	10925	2224	4.9
DTB-210	10676	2181	4.9
DTB-080	10104	2089	4.8
DTB-170	10563	2216	4.8
DTB-188	10340	2165	4.8
DTB-119	9679	2052	4.7
DTB-222	10019	2135	4.7
DTB-034	9750	2139	4.6
DTB-037	9711	2107	4.6
DTB-172	10584	2376	4.5
DTB-258	8921	1974	4.5
DTB-094	8744	2002	4.4
DTB-129	9640	2201	4.4
DTB-132	9586	2203	4.4
DTB-206	8798	1994	4.4
DTB-232	9953	2246	4.4
DTB-252	8776	1993	4.4
DTB-085	7998	1876	4.3
DTB-140	8828	2040	4.3
DTB-167	9178	2141	4.3
DTB-223	8985	2090	4.3
DTB-077	9076	2144	4.2
DTB-194	8760	2068	4.2
DTB-124	8962	2197	4.1
DTB-190	8648	2095	4.1
DTB-251	8457	2080	4.1
DTB-018	8085	2086	3.9
DTB-071	8528	2162	3.9
DTB-143	8268	2099	3.9
DTB-216	8286	2114	3.9
DTB-035	7873	2087	3.8
DTB-064	7840	2086	3.8
DTB-020	8006	2168	3.7
DTB-008	7302	2053	3.6
DTB-089	7456	2085	3.6
DTB-126	7449	2087	3.6
DTB-151	7820	2195	3.6
DTB-156	7030	2018	3.5
DTB-187	6607	1904	3.5
DTB-202	6936	2003	3.5
DTB-266	7565	2149	3.5
DTB-091	7360	2153	3.4
DTB-137	7075	2054	3.4
DTB-009	6403	1932	3.3
DTB-040	7251	2178	3.3
DTB-101	6980	2132	3.3
DTB-111	6841	2099	3.3
DTB-141	7287	2202	3.3
DTB-019	6485	2026	3.2
DTB-063	7259	2283	3.2
DTB-186	7386	2301	3.2
DTB-083	6647	2157	3.1
DTB-121	6924	2232	3.1
DTB-255	6821	2188	3.1
DTB-011	6479	2131	3
DTB-021	5990	2025	3
DTB-102	6776	2234	3
DTB-022	6448	2253	2.9
DTB-042	6273	2132	2.9
DTB-097	6691	2291	2.9
DTB-104	6655	2278	2.9
DTB-112	5968	2044	2.9
DTB-146	6537	2257	2.9
DTB-204	5875	2024	2.9
DTB-023	6532	2336	2.8
DTB-074	6149	2180	2.8
DTB-201	5558	2011	2.8
DTB-138	6163	2267	2.7
DTB-213	5789	2109	2.7
DTB-149	6045	2283	2.6
DTB-159	6320	2392	2.6
DTB-165	5951	2261	2.6
DTB-261	8942	3838	2.3
DTB-234	4611	2054	2.2
DTB-024	7616	3641	2.1
DTB-059	19227
DTB-193		2015

## Sheet: Table S4
CaseID	Amplification (0 = Non-Amplified, 1 = Amplified)	Time (months)	Status (0 = Alive, 1 = Dead)
TCGA-M7-A723	0	25.0847	0
TCGA-KC-A4BR	0	33.5996	1
TCGA-HC-A4ZV	0	0.756156	0
TCGA-KK-A7AW	0	34.6517	0
TCGA-EJ-8468	0	77.1608	0
TCGA-HC-7210	0	28.5367	0
TCGA-EJ-7782	0	38.3667	0
TCGA-XA-A8JR	0	12.3615	0
TCGA-ZG-A8QX	0	14.5313	0
TCGA-HC-7738	0	13.8081	1
TCGA-HC-A6AQ	0	3.48489	0
TCGA-G9-6379	0	58.4542	0
TCGA-G9-7525	0	32.6791	0
TCGA-HC-A8D1	0	18.8381	0
TCGA-J4-8198	0	20.1861	0
TCGA-YL-A8SF	0	45.1392	0
TCGA-M7-A721	0	13.1505	0
TCGA-HC-8257	0	23.8682	0
TCGA-V1-A8MU	0	61.676	0
TCGA-HC-7736	0	36.2626	0
TCGA-HC-7748	0	26.0381	0
TCGA-HC-7752	0	25.7093	0
TCGA-ZG-A8QZ	0	10.1259	0
TCGA-EJ-5509	0	48.131	0
TCGA-YL-A8SI	0	46.783	1
TCGA-HC-8256	0	28.2737	0
TCGA-HC-8262	0	22.323	0
TCGA-EJ-5515	0	60.2295	0
TCGA-EJ-5495	0	57.8624	0
TCGA-EJ-A8FO	0	9.27113	0
TCGA-KK-A7AV	0	27.0244	0
TCGA-KK-A7B4	0	20.9422	1
TCGA-EJ-7330	0	6.27938	0
TCGA-J4-A83L	0	23.671	0
TCGA-QU-A6IN	0	140.185	0
TCGA-V1-A9Z8	0	27.1887	0
TCGA-HC-A631	0	1.77532	0
TCGA-KK-A8IH	0	66.1801	0
TCGA-ZG-A9LS	0	16.9642	0
TCGA-EJ-A65E	0	13.7094	0
TCGA-G9-6332	0	38.7941	1
TCGA-J4-AATV	0	18.1806	0
TCGA-KK-A8II	0	20.5806	1
TCGA-CH-5748	0	1.01917	0
TCGA-CH-5753	0	1.01917	0
TCGA-CH-5791	0	13.019	1
TCGA-KK-A6E0	0	30.9366	1
TCGA-VP-A872	0	119.374	0
TCGA-EJ-7115	0	88.3388	0
TCGA-EJ-7314	0	37.8078	0
TCGA-EJ-7315	0	33.1394	0
TCGA-ZG-A9L4	0	36.427	0
TCGA-2A-A8VT	0	45.1392	0
TCGA-EJ-7331	0	24.3943	0
TCGA-HC-7744	0	17.4573	0
TCGA-V1-A9OQ	0	12.1971	0
TCGA-VP-A87E	0	66.9691	0
TCGA-YL-A8SA	0	16.8327	0
TCGA-EJ-7793	0	3.7479	0
TCGA-ZG-A9L2	0	5.91774	1
TCGA-YL-A9WJ	0	48.5255	1
TCGA-EJ-7781	0	35.2763	0
TCGA-EJ-A46E	0	17.2272	0
TCGA-HC-7231	0	30.8709	0
TCGA-HC-A76X	0	4.93145	0
TCGA-J4-A67T	0	6.01637	0
TCGA-XJ-A83G	0	48.0324	0
TCGA-CH-5768	0	24.0326	0
TCGA-EJ-7327	0	30.3449	0
TCGA-EJ-7797	0	32.3175	0
TCGA-EJ-AB27	0	4.76707	0
TCGA-HC-7747	0	24.5915	0
TCGA-HC-7750	0	17.1615	0
TCGA-HC-A48F	0	22.3559	0
TCGA-HI-7169	0	88.2401	0
TCGA-J4-AAU2	0	27.123	0
TCGA-KC-A7FE	0	11.5725	0
TCGA-QU-A6IP	0	86.136	0
TCGA-YL-A8HJ	0	52.9638	0
TCGA-CH-5790	0	32.0216	0
TCGA-J9-A52D	0	6.96979	0
TCGA-XJ-A9DQ	0	2.99175	0
TCGA-HC-8260	0	22.5532	0
TCGA-V1-A8WS	0	15.5834	0
TCGA-CH-5752	0	31.0024	0
TCGA-EJ-5516	0	62.1034	0
TCGA-FC-A66V	0	17.2272	0
TCGA-G9-7510	0	38.9585	0
TCGA-XK-AAK1	0
TCGA-EJ-A7NF	0	8.21909	0
TCGA-EJ-AB20	0	4.3068	0
TCGA-J4-A83M	0	17.1286	1
TCGA-J9-A8CM	0	11.3095	1
TCGA-XK-AAIW	0	14.0382	1
TCGA-CH-5743	0	13.9724	1
TCGA-EJ-5498	0	56.5473	0
TCGA-H9-7775	0	6.08213	0
TCGA-VP-A878	0	3.22188	1
TCGA-YL-A8HO	0	35.1119	1
TCGA-ZG-A9LY	0	12.1643	0
TCGA-EJ-5512	0	56.9747	0
TCGA-HC-7820	0	24.5586	0
TCGA-V1-A9ZR	0	44.7447	0
TCGA-ZG-A9LZ	0	22.7504	0
TCGA-2A-A8VO	0	55.9227	0
TCGA-CH-5764	0	1.01917	0
TCGA-CH-5769	0	2.03833	0
TCGA-G9-6342	0	55.7583	0
TCGA-G9-6343	0	80.5471	0
TCGA-HC-7749	0	23.8025	0
TCGA-J4-A83K	0	10.7834	0
TCGA-KK-A8I5	0	101.785	0
TCGA-VN-A88M	0	6.21363	0
TCGA-EJ-7794	0	42.9365	0
TCGA-EJ-A7NJ	0	6.47664	0
TCGA-G9-6365	0	44.8105	0
TCGA-HC-7821	0	31.4298	0
TCGA-J4-8200	0	40.0434	0
TCGA-VN-A943	0	16.3067	0
TCGA-XQ-A8TB	0	25.3148	0
TCGA-YL-A9WL	0	24.3285	1
TCGA-EJ-7791	0	36.7558	0
TCGA-J9-A8CN	0	40.668	0
TCGA-M7-A725	0	18.8381	0
TCGA-EJ-5519	0	64.5034	0
TCGA-EJ-A46D	0	20.5806	0
TCGA-EJ-A65J	0	14.8272	0
TCGA-G9-6354	0	67.9225	0
TCGA-G9-6356	0	47.1447	0
TCGA-HC-7232	0	25.1833	1
TCGA-HC-7818	0	30.838	0
TCGA-M7-A71Z	0	21.1395	0
TCGA-YL-A8HK	0	45.2379	1
TCGA-ZG-A8QY	0	13.282	0
TCGA-CH-5750	0	13.019	0
TCGA-EJ-5524	0	8.71223	1
TCGA-EJ-7792	0	45.8954	0
TCGA-KK-A6E5	0	68.1527	0
TCGA-EJ-5494	0	48.5584	0
TCGA-EJ-5522	0	68.3499	0
TCGA-EJ-7321	0	27.0901	0
TCGA-EJ-A8FN	0	10.8163	0
TCGA-FC-A6HD	0	25.9394	0
TCGA-G9-6333	0	81.0402	0
TCGA-G9-6363	0	45.3036	0
TCGA-HC-7745	0	23.7038	0
TCGA-HC-A9TH	0	11.5396	1
TCGA-J9-A52C	0	5.85199	0
TCGA-KK-A7AY	0	36.953	1
TCGA-2A-AAYO	0	41.8187	0
TCGA-CH-5788	0	26.9915	0
TCGA-EJ-5510	0	62.0377	0
TCGA-KK-A5A1	0	6.6739	1
TCGA-MG-AAMC	0	5.68761	0
TCGA-YL-A8S8	0	22.323	1
TCGA-YL-A9WY	0	25.1504	1
TCGA-CH-5763	0	11.9999	0
TCGA-EJ-5499	0	46.52	0
TCGA-EJ-5502	0	38.4982	0
TCGA-EJ-A7NN	0	6.47664	1
TCGA-FC-A5OB	0	22.3559	0
TCGA-G9-6369	0	39.9448	0
TCGA-G9-6385	0	27.2874	0
TCGA-HC-7212	0	28.6024	0
TCGA-HC-7233	0	44.5475	0
TCGA-KK-A59V	0	113.095	0
TCGA-KK-A8I9	0	30.9038	1
TCGA-KK-A8IJ	0	10.093	1
TCGA-VN-A88L	0	24.5258	0
TCGA-XK-AAIR	0	31.9558	0
TCGA-CH-5766	0	1.01917	0
TCGA-CH-5771	0	13.019	0
TCGA-EJ-5518	0	69.1718	1
TCGA-EJ-8474	0	25.1833	0
TCGA-EJ-A65G	0	21.8957	0
TCGA-G9-6351	0	67.3308	0
TCGA-HC-8213	0	19.3642	0
TCGA-KK-A7B3	0	9.66565	1
TCGA-V1-A8MJ	0	58.8815	0
TCGA-V1-A9OF	0	38.9256	0
TCGA-2A-AAYF	0	44.8433	0
TCGA-EJ-A46H	0	23.8025	0
TCGA-G9-6338	0	66.6732	0
TCGA-G9-6371	0	40.3064	0
TCGA-HC-7079	0	12.493	1
TCGA-HC-8259	0	30.3777	0
TCGA-KC-A4BL	0	6.34514	1
TCGA-KK-A8I6	0	21.9614	0
TCGA-KK-A8IC	0	34.8489	1
TCGA-YL-A8HL	0	51.4515	0
TCGA-EJ-5496	0	19.5614	0
TCGA-G9-6370	0	38.0051	0
TCGA-HC-A6HY	0	4.40543	0
TCGA-J4-A67S	0	23.2765	1
TCGA-J4-A6G1	0	25.2819	0
TCGA-QU-A6IO	0	122.169	0
TCGA-V1-A9OY	0	35.0791	0
TCGA-V1-A9Z9	0	17.7532	0
TCGA-XK-AAJR	0	4.3068	1
TCGA-ZG-A9M4	0	17.9834	0
TCGA-2A-A8VL	0	20.4162	0
TCGA-2A-A8W3	0	6.50952	1
TCGA-2A-AAYU	0	20.219	0
TCGA-CH-5739	0	22.06	0
TCGA-EJ-5521	0	74.9252	0
TCGA-EJ-5530	0	60.2295	0
TCGA-EJ-7328	0	27.6819	0
TCGA-EJ-7783	0	25.8737	0
TCGA-EJ-7785	0	38.6955	0
TCGA-EJ-8470	0	38.1037	0
TCGA-EJ-A65D	0	12.9204	0
TCGA-FC-A8O0	0	20.2518	0
TCGA-G9-6339	0	53.72	1
TCGA-G9-6348	0	49.8077	0
TCGA-G9-6362	0	47.4406	0
TCGA-G9-6367	0	40.1749	0
TCGA-G9-6384	0	25.1504	0
TCGA-G9-6496	0	56.7446	0
TCGA-G9-7519	0	27.912	0
TCGA-H9-A6BY	0	3.68215	0
TCGA-HC-7740	0	23.5723	0
TCGA-HC-7819	0	17.8519	0
TCGA-HC-8258	0	27.8463	0
TCGA-HC-A6HX	0	1.2493	0
TCGA-HC-A8D0	0	25.4792	0
TCGA-J4-A6G3	0	20.3176	1
TCGA-J4-A6M7	0	16.8327	0
TCGA-J4-A83N	0	14.2355	1
TCGA-KC-A7F6	0	8.64648	0
TCGA-KK-A6E1	0	72.2622	0
TCGA-KK-A8IL	0	20.6463	0
TCGA-V1-A8WW	0	35.4407	0
TCGA-V1-A9O9	0	94.3551	0
TCGA-V1-A9ZG	0	49.8734	0
TCGA-X4-A8KS	0	32.1859	0
TCGA-Y6-A9XI	0	17.293	0
TCGA-YL-A8SC	0	4.99721	1
TCGA-ZG-A9LN	0	3.78078	0
TCGA-2A-A8VV	0	22.06	0
TCGA-4L-AA1F	0	11.5067	0
TCGA-CH-5737	0	2.99175	0
TCGA-CH-5740	0	1.01917	0
TCGA-CH-5744	0	1.97258	0
TCGA-CH-5745	0	2.99175	0
TCGA-EJ-5497	0	13.3149	0
TCGA-EJ-5501	0	44.8762	0
TCGA-EJ-5505	0	30.312	0
TCGA-EJ-5507	0	47.9008	0
TCGA-EJ-5514	0	60.1308	0
TCGA-EJ-5526	0	17.6546	1
TCGA-EJ-5542	0	49.7419	0
TCGA-EJ-7125	0	93.6976	0
TCGA-EJ-7786	0	36.0325	0
TCGA-EJ-A46F	0	7.06842	1
TCGA-EJ-A6RA	0	11.6054	1
TCGA-EJ-A7NH	0	15.5834	0
TCGA-EJ-A7NK	0	15.6491	0
TCGA-FC-7708	0	28.4052	0
TCGA-G9-6329	0	41.6215	0
TCGA-G9-6347	0	68.6787	0
TCGA-G9-6361	0	46.52	0
TCGA-G9-6364	0	39.3859	0
TCGA-G9-6494	0	58.224	0
TCGA-H9-A6BX	0	30.9366	0
TCGA-HC-7075	0	19.7587	0
TCGA-HC-7077	0	69.5335	0
TCGA-HC-7081	0	37.3475	0
TCGA-HC-A6AN	0	1.61094	0
TCGA-HI-7171	0	43.6927	1
TCGA-J4-A67K	0	33.0079	0
TCGA-J4-A67L	0	25.3148	0
TCGA-J4-A67N	0	14.5313	1
TCGA-J4-A67O	0	27.5833	0
TCGA-J4-A67Q	0	32.0544	0
TCGA-J9-A8CK	0	10.5533	0
TCGA-J9-A8CP	0	12.6903	0
TCGA-KC-A4BN	0	59.6706	0
TCGA-KC-A7F3	0	21.8628	0
TCGA-KC-A7F5	0	2.99175	0
TCGA-KK-A6E2	0	165.171	0
TCGA-KK-A6E3	0	67.5938	0
TCGA-KK-A6E6	0	113.325	0
TCGA-KK-A6E7	0	30.4106	1
TCGA-TK-A8OK	0	0.887662	0
TCGA-TP-A8TT	0	17.293	0
TCGA-TP-A8TV	0	20.0546	0
TCGA-V1-A9OH	0	79.0019	0
TCGA-VN-A88I	0	8.84374	0
TCGA-VN-A88K	0	25.512	0
TCGA-VN-A88P	0	41.4242	0
TCGA-VP-A876	0	109.577	0
TCGA-VP-AA1N	0	44.8762	0
TCGA-XJ-A9DI	0	48.0324	0
TCGA-XK-AAJT	0	47.1447	0
TCGA-XK-AAJU	0	51.8131	0
TCGA-Y6-A8TL	0	32.6133	0
TCGA-YL-A8SB	0	45.5009	1
TCGA-ZG-A9L0	0	11.6711	0
TCGA-ZG-A9LM	0	12.4273	0
TCGA-ZG-A9LU	0	19.0354	0
TCGA-ZG-A9N3	0	11.4738	0
TCGA-2A-A8W1	0	3.68215	0
TCGA-CH-5738	0	6.96979	0
TCGA-CH-5772	0	15.9779	0
TCGA-CH-5789	0	9.99441	0
TCGA-CH-5794	0	28.9969	0
TCGA-EJ-5508	0	64.602	0
TCGA-EJ-5517	0	62.1034	0
TCGA-EJ-5527	0	58.4542	0
TCGA-EJ-5532	0	60.098	0
TCGA-EJ-A65M	0	7.56156	0
TCGA-EJ-A6RC	0	28.7011	0
TCGA-EJ-A7NG	0	14.2026	0
TCGA-G9-6336	0	67.9883	0
TCGA-G9-6377	0	31.4955	0
TCGA-G9-6378	0	37.9722	0
TCGA-G9-A9S7	0	23.934	0
TCGA-HC-7209	0	14.4656	0
TCGA-HC-7213	0	5.58898	1
TCGA-HC-7737	0	35.8352	0
TCGA-HC-8265	0	15.8793	0
TCGA-HC-8266	0	15.5505	0
TCGA-HC-A632	0	2.00546	0
TCGA-HC-A6AP	0	2.33422	0
TCGA-HC-A76W	0	7.00266	0
TCGA-KC-A4BO	0	19.9559	0
TCGA-KC-A7FD	0	8.87662	0
TCGA-KK-A59X	0	73.4129	1
TCGA-KK-A6DY	0	141.204	0
TCGA-KK-A6E4	0	115.133	0
TCGA-KK-A7AQ	0	40.0105	1
TCGA-KK-A7B1	0	34.9476	0
TCGA-KK-A8IB	0	2.72874	0
TCGA-M7-A71Y	0	16.208	0
TCGA-SU-A7E7	0	18.1149	0
TCGA-V1-A8WL	0	64.0431	0
TCGA-V1-A9O7	0	26.9257	1
TCGA-V1-A9OA	0	20.9094	0
TCGA-V1-A9OX	0	37.2818	0
TCGA-VN-A88O	0	15.8135	0
TCGA-VN-A88Q	0	44.9091	0
TCGA-VP-A879	0	23.934	0
TCGA-VP-A87J	0	58.3226	0
TCGA-XJ-A83F	0	37.0516	0
TCGA-XJ-A83H	0	42.0817	0
TCGA-XK-AAJA	0	30.575	0
TCGA-XK-AAJP	0	41.3913	0
TCGA-YL-A9WX	0	49.5118	1
TCGA-ZG-A8QW	0	3.09038	0
TCGA-ZG-A9L1	0	42.805	0
TCGA-ZG-A9L6	0	21.8299	1
TCGA-ZG-A9NI	0	4.33968	0
TCGA-CH-5741	0	12.9862	0
TCGA-CH-5792	0	2.99175	0
TCGA-EJ-5503	0	45.731	0
TCGA-EJ-5504	0	46.9146	0
TCGA-EJ-7317	0	25.3477	0
TCGA-EJ-7788	0	28.2408	0
TCGA-EJ-A46B	0	21.5998	0
TCGA-EJ-A46I	0	21.9614	0
TCGA-EJ-A65B	0	23.3422	0
TCGA-EJ-A7NM	0	4.20817	0
TCGA-EJ-A8FS	0	7.10129	1
TCGA-FC-7961	0	15.419	0
TCGA-G9-6353	0	50.6953	0
TCGA-G9-6499	0	50.7282	0
TCGA-G9-A9S4	0
TCGA-HC-7080	0	29.3915	1
TCGA-HC-8216	0	22.4217	0
TCGA-HC-8261	0	17.9505	0
TCGA-HC-A6AS	0	1.44656	0
TCGA-HI-7168	0	82.3553	1
TCGA-J4-A67M	0	30.9366	0
TCGA-J4-AATZ	0	2.59723	1
TCGA-J9-A52E	0	10.6191	0
TCGA-KK-A7B0	0	19.9231	1
TCGA-KK-A7B2	0	22.7504	1
TCGA-KK-A8IG	0	82.3553	0
TCGA-KK-A8IM	0	62.9582	0
TCGA-V1-A8MK	0	16.7012	0
TCGA-V1-A8ML	0	14.7286	0
TCGA-V1-A8X3	0	6.64102	0
TCGA-V1-A9ZK	0	45.468	0
TCGA-VP-A87B	0	81.3032	1
TCGA-VP-A87D	0	39.2544	1
TCGA-VP-A87H	0	21.797	0
TCGA-XJ-A9DX	0	31.9887	0
TCGA-YL-A9WI	0	53.3583	0
TCGA-ZG-A9MC	0	14.9587	0
TCGA-CH-5746	0	24.0326	0
TCGA-EJ-5511	0	48.5255	0
TCGA-EJ-5531	0	41.8516	0
TCGA-EJ-7123	0	84.558	0
TCGA-EJ-A65F	0	2.46573	1
TCGA-EJ-A8FU	0	4.53694	0
TCGA-G9-6366	0	64.0103	0
TCGA-G9-6498	0	44.1201	1
TCGA-G9-7509	0	52.9309	0
TCGA-G9-7523	0	28.175	0
TCGA-HC-A6AL	0	2.20272	0
TCGA-HI-7170	0	82.9142	0
TCGA-KK-A7AP	0	6.44376	0
TCGA-KK-A8I7	0	35.7695	1
TCGA-QU-A6IM	0	40.9968	0
TCGA-V1-A8MG	0	28.175	0
TCGA-V1-A8WN	0	30.3777	0
TCGA-V1-A8WV	0	22.5532	0
TCGA-V1-A9OT	0	9.59989	1
TCGA-VP-A87C	0	55.561	0
TCGA-X4-A8KQ	0	45.468	0
TCGA-CH-5754	0	2.03833	0
TCGA-CH-5761	0	0.920538	0
TCGA-EJ-5506	0	45.4022	0
TCGA-EJ-7784	0	25.6764	0
TCGA-EJ-A46G	0	21.9614	0
TCGA-EJ-A8FP	0	3.84653	1
TCGA-G9-A9S0	0	13.9067	1
TCGA-KC-A7FA	0	19.6601	0
TCGA-KK-A59Y	0	64.7007	0
TCGA-KK-A8IA	0	63.4842	0
TCGA-VP-A875	0	75.9115	0
TCGA-XK-AAIV	0	37.2489	0
TCGA-XK-AAJ3	0
TCGA-YL-A8HM	0	48.4269	1
TCGA-CH-5765	0	23.0134	0
TCGA-HC-A6AO	0	17.4245	0
TCGA-HC-A9TE	0	7.10129	1
TCGA-KC-A4BV	0	43.6598	1
TCGA-KK-A8ID	0	69.2705	0
TCGA-V1-A8MM	0	32.5476	1
TCGA-XJ-A9DK	0	9.041	0
TCGA-ZG-A9KY	0	4.27393	0
TCGA-ZG-A9L5	0	29.8517	0
TCGA-ZG-A9L9	0	1.67669	1
TCGA-ZG-A9ND	0	13.4793	0
TCGA-2A-A8VX	0	45.3036	0
TCGA-CH-5751	0	11.9999	1
TCGA-EJ-7789	0	36.3284	0
TCGA-G9-7522	0	35.4407	0
TCGA-HC-7211	0	40.142	0
TCGA-J9-A52B	0	1.87395	1
TCGA-KK-A7AU	0	6.8054	1
TCGA-KK-A7AZ	0	49.9392	0
TCGA-V1-A9OL	0	3.45202	1
TCGA-VP-A87K	0	17.5231	1
TCGA-EJ-8472	0	6.44376	1
TCGA-HC-7078	0	65.2596	0
TCGA-HC-7230	0	32.9092	0
TCGA-J4-A67R	0	29.9175	0
TCGA-J9-A8CL	0	4.33968	1
TCGA-YL-A9WH	0	14.0382	0
TCGA-ZG-A9LB	0	19.1669	0
TCGA-HC-7742	0	30.838	0
TCGA-HC-A8CY	0	9.53414	0
TCGA-KK-A8I8	0	31.7914	0
TCGA-V1-A9Z7	0	28.7339	0
TCGA-WW-A8ZI	0	14.7615	0
TCGA-XQ-A8TA	0	4.79995	1
TCGA-G9-6373	1	26.6627	0
TCGA-KK-A59Z	1	86.3991	0
TCGA-M7-A720	1	12.6245	0
TCGA-V1-A8MF	1	47.6378	0
TCGA-FC-A4JI	1	28.8326	0
TCGA-KK-A6E8	1	58.1911	0
TCGA-KK-A8I4	1	38.2023	1
TCGA-QU-A6IL	1	3.18901	0
TCGA-V1-A9O5	1	4.07667	1
TCGA-EJ-5525	1	17.9505	1
TCGA-KK-A8IF	1	21.3039	1
TCGA-M7-A724	1	29.2271	0
TCGA-CH-5762	1	44.0214	0
TCGA-KK-A8IK	1	67.4623	0
TCGA-G9-7521	1	30.9695	0
TCGA-YL-A9WK	1	33.1722	1
TCGA-YL-A8S9	1	33.0736	1
TCGA-V1-A9ZI	1	53.9172	0
TCGA-EJ-8469	1	63.287	1
TCGA-YJ-A8SW	1	4.8657	0

## Sheet: Table S5
CaseID	Amplification (0 = Non-Amplified, 1 = Amplified)	Time (months)	Status (0 = Alive, 1 = Dead)
TCGA-M7-A723	0	25.0847	0
TCGA-KC-A4BR	0	33.5996	1
TCGA-HC-A4ZV	0	0.756156	0
TCGA-KK-A7AW	0	34.6517	0
TCGA-EJ-8468	0	77.1608	0
TCGA-HC-7210	0	28.5367	0
TCGA-EJ-7782	0	38.3667	0
TCGA-XA-A8JR	0	12.3615	0
TCGA-ZG-A8QX	0	14.5313	0
TCGA-HC-7738	0	13.8081	1
TCGA-HC-A6AQ	0	3.48489	0
TCGA-G9-6379	0	58.4542	0
TCGA-G9-7525	0	32.6791	0
TCGA-HC-A8D1	0	18.8381	0
TCGA-J4-8198	0	20.1861	0
TCGA-YL-A8SF	0	45.1392	0
TCGA-M7-A721	0	13.1505	0
TCGA-HC-8257	0	23.8682	0
TCGA-V1-A8MU	0	61.676	0
TCGA-HC-7736	0	36.2626	0
TCGA-G9-6373	1	26.6627	0
TCGA-KK-A59Z	1	86.3991	0
TCGA-M7-A720	1	12.6245	0
TCGA-V1-A8MF	1	47.6378	0
TCGA-FC-A4JI	1	28.8326	0
TCGA-KK-A6E8	1	58.1911	0
TCGA-KK-A8I4	1	38.2023	1
TCGA-QU-A6IL	1	3.18901	0
TCGA-V1-A9O5	1	4.07667	1
TCGA-EJ-5525	1	17.9505	1
TCGA-KK-A8IF	1	21.3039	1
TCGA-M7-A724	1	29.2271	0
TCGA-CH-5762	1	44.0214	0
TCGA-KK-A8IK	1	67.4623	0
TCGA-G9-7521	1	30.9695	0
TCGA-YL-A9WK	1	33.1722	1
TCGA-YL-A8S9	1	33.0736	1
TCGA-V1-A9ZI	1	53.9172	0
TCGA-EJ-8469	1	63.287	1
TCGA-YJ-A8SW	1	4.8657	0

## Sheet: Table S6
CaseIDs (TCGA-PRAD)	TCGA-PRAD MYC Tumor:Blood Ratios	TCGA-PRAD RNAseq values	CaseIDs (WCDT-MCRPC)	WCDT-MCRPC MYC Tumor:Blood Ratios	WCDT-MCRPC RNAseq values
TCGA-M7-A723	0.37	967.652	DTB-024	2.1	69.2197
TCGA-KC-A4BR	0.38	7558.46	DTB-234	2.2	94.8061
TCGA-HC-A4ZV	0.53	3978.52	DTB-261	2.3	254.876
TCGA-KK-A7AW	0.53	1431.67	DTB-149	2.6	301.916
TCGA-EJ-8468	0.54	979.735	DTB-159	2.6	48.5686
TCGA-HC-7210	0.54	2632.84	DTB-165	2.6	192.475
TCGA-EJ-7782	0.55	1286.05	DTB-138	2.7	1.0159
TCGA-XA-A8JR	0.56	2312.7	DTB-213	2.7	127.072
TCGA-ZG-A8QX	0.56	1023.33	DTB-023	2.8	67.305
TCGA-HC-7738	0.58	2701.8	DTB-074	2.8	8.7915
TCGA-HC-A6AQ	0.58	2378.85	DTB-201	2.8	56.5909
TCGA-G9-6379	0.59	1147.02	DTB-022	2.9	59.555
TCGA-G9-7525	0.6	1461.76	DTB-042	2.9	112.339
TCGA-HC-A8D1	0.6	3689.62	DTB-097	2.9	59.2801
TCGA-J4-8198	0.6	2077.25	DTB-104	2.9	76.6017
TCGA-YL-A8SF	0.61	6026.73	DTB-112	2.9	2.6201
TCGA-M7-A721	0.62	2397.95	DTB-146	2.9	91.9791
TCGA-HC-8257	0.64	3745.02	DTB-204	2.9	36.0127
TCGA-V1-A8MU	0.64	1425.25	DTB-011	3	122.34
TCGA-HC-7736	0.65	3447.66	DTB-021	3	41.9854
TCGA-HC-7748	0.65	3125.04	DTB-102	3	40.1686
TCGA-HC-7752	0.65	1207.56	DTB-083	3.1	138.009
TCGA-ZG-A8QZ	0.65	2644.82	DTB-121	3.1	41.7131
TCGA-EJ-5509	0.66	2236.05	DTB-255	3.1	86.31
TCGA-YL-A8SI	0.66	3426.82	DTB-019	3.2	137.341
TCGA-HC-8256	0.68	1802.55	DTB-063	3.2
TCGA-HC-8262	0.68	2884.68	DTB-186	3.2	97.2368
TCGA-EJ-5515	0.69	549.337	DTB-009	3.3	10.865
TCGA-EJ-5495	0.7	1735.63	DTB-040	3.3	59.5978
TCGA-EJ-A8FO	0.7	868.607	DTB-101	3.3	55.4698
TCGA-KK-A7AV	0.71	2346.13	DTB-111	3.3	126.464
TCGA-KK-A7B4	0.71	3631.46	DTB-141	3.3	76.3221
TCGA-EJ-7330	0.72	3108.74	DTB-091	3.4	86.7242
TCGA-J4-A83L	0.72	4890.26	DTB-137	3.4	90.4816
TCGA-QU-A6IN	0.72	3039.54	DTB-156	3.5	130.645
TCGA-V1-A9Z8	0.72	970.254	DTB-187	3.5	100.449
TCGA-HC-A631	0.73	2731.04	DTB-202	3.5	76.752
TCGA-KK-A8IH	0.73	2656.4	DTB-266	3.5	247.473
TCGA-ZG-A9LS	0.73	2769.85	DTB-008	3.6	48.7769
TCGA-EJ-A65E	0.74	715.715	DTB-089	3.6	63.4021
TCGA-G9-6332	0.74	2501.76	DTB-126	3.6	75.1517
TCGA-J4-AATV	0.74	4199.41	DTB-151	3.6	48.9672
TCGA-KK-A8II	0.74	2126.58	DTB-020	3.7	35.2738
TCGA-CH-5748	0.75	5419.52	DTB-035	3.8	281.638
TCGA-CH-5753	0.75	1673.05	DTB-064	3.8	4.6952
TCGA-CH-5791	0.75	1145.46	DTB-018	3.9	16.2061
TCGA-KK-A6E0	0.75	1861.06	DTB-071	3.9	141.834
TCGA-VP-A872	0.75	824.914	DTB-143	3.9	82.1141
TCGA-EJ-7115	0.76	1857.79	DTB-216	3.9	7.1571
TCGA-EJ-7314	0.77	3244.07	DTB-124	4.1	120.184
TCGA-EJ-7315	0.77	1386.13	DTB-190	4.1	57.6816
TCGA-ZG-A9L4	0.77	3503.49	DTB-251	4.1	21.8356
TCGA-2A-A8VT	0.78	2744.85	DTB-077	4.2	19.8863
TCGA-EJ-7331	0.78	1587.13	DTB-194	4.2	106.151
TCGA-HC-7744	0.78	4413.02	DTB-085	4.3	172.171
TCGA-V1-A9OQ	0.78	2091.59	DTB-140	4.3	25.3928
TCGA-VP-A87E	0.78	4158.44	DTB-167	4.3	61.6472
TCGA-YL-A8SA	0.78	420.632	DTB-223	4.3	77.7574
TCGA-EJ-7793	0.79	1151.42	DTB-094	4.4	94.2815
TCGA-ZG-A9L2	0.79	1334.01	DTB-129	4.4	327.367
TCGA-YL-A9WJ	0.8	3876.76	DTB-132	4.4	49.8257
TCGA-EJ-7781	0.81	3062.44	DTB-206	4.4	229.657
TCGA-EJ-A46E	0.81	4235.63	DTB-232	4.4	141.714
TCGA-HC-7231	0.81	1942.8	DTB-252	4.4	251.881
TCGA-HC-A76X	0.81	3397.13	DTB-172	4.5	107.172
TCGA-J4-A67T	0.81	3060.84	DTB-258	4.5	41.3406
TCGA-XJ-A83G	0.81	1471.46	DTB-034	4.6	116.549
TCGA-CH-5768	0.82	6627.35	DTB-037	4.6	202.155
TCGA-EJ-7327	0.82	3352.76	DTB-119	4.7	71.9211
TCGA-EJ-7797	0.82	2945.71	DTB-222	4.7	147.332
TCGA-EJ-AB27	0.82	1832.24	DTB-080	4.8	109.769
TCGA-HC-7747	0.82	5170.25	DTB-170	4.8	52.9434
TCGA-HC-7750	0.82	2126.58	DTB-188	4.8	113.295
TCGA-HC-A48F	0.82	1670.12	DTB-005	4.9	223.925
TCGA-HI-7169	0.82	475.728	DTB-055	4.9	119.759
TCGA-J4-AAU2	0.82	2496.7	DTB-210	4.9	311.646
TCGA-KC-A7FE	0.82	1839.42	DTB-175	5	78.747
TCGA-QU-A6IP	0.82	2657.71	DTB-067	5.1	1.6009
TCGA-YL-A8HJ	0.82	3092.77	DTB-069	5.1	185.265
TCGA-CH-5790	0.83	3772.63	DTB-060	5.2	115.772
TCGA-J9-A52D	0.83	3083.68	DTB-176	5.2	205.405
TCGA-XJ-A9DQ	0.83	883.823	DTB-260	5.2	81.7616
TCGA-HC-8260	0.84	1371.22	DTB-003	5.3	3.7653
TCGA-V1-A8WS	0.84	2292.3	DTB-036	5.4	27.625
TCGA-CH-5752	0.85	6486.78	DTB-127	5.6	59.6042
TCGA-EJ-5516	0.85	2152.67	DTB-173	5.6	504.151
TCGA-FC-A66V	0.85	398.743	DTB-128	5.8	200.572
TCGA-G9-7510	0.85	2651.88	DTB-220	5.8	467.264
TCGA-XK-AAK1	0.85		DTB-214	6.4	244.737
TCGA-EJ-A7NF	0.86	2012.13	DTB-061	6.5	41.0922
TCGA-EJ-AB20	0.86	966.077	DTB-092	6.7	86.0101
TCGA-J4-A83M	0.86	6821.05	DTB-053	7	180.033
TCGA-J9-A8CM	0.86	4023.65	DTB-090	7	228.306
TCGA-XK-AAIW	0.86	3634.92	DTB-135	7.4	71.3803
TCGA-CH-5743	0.87	3235.42	DTB-100	9	64.9685
TCGA-EJ-5498	0.87	2672.56	DTB-183	9.6	315.626
TCGA-H9-7775	0.87	3015.67	DTB-265	11	229.411
TCGA-VP-A878	0.87	2722.98	DTB-205	12	548.232
TCGA-YL-A8HO	0.87	1398.38
TCGA-ZG-A9LY	0.87	1447.08
TCGA-EJ-5512	0.88	1615.3
TCGA-HC-7820	0.88	2067.26
TCGA-V1-A9ZR	0.88	10564.5
TCGA-ZG-A9LZ	0.88	4026.08
TCGA-2A-A8VO	0.89	1933.38
TCGA-CH-5764	0.89	3651.24
TCGA-CH-5769	0.89	2288.97
TCGA-G9-6342	0.89	2403.27
TCGA-G9-6343	0.89	919.184
TCGA-HC-7749	0.89	2157.59
TCGA-J4-A83K	0.89	4090.79
TCGA-KK-A8I5	0.89	1281.92
TCGA-VN-A88M	0.89	1056.63
TCGA-EJ-7794	0.9	4294.38
TCGA-EJ-A7NJ	0.9	470.511
TCGA-G9-6365	0.9	2656.73
TCGA-HC-7821	0.9	1242.47
TCGA-J4-8200	0.9	4177.73
TCGA-VN-A943	0.9	1583.5
TCGA-XQ-A8TB	0.9	4908.42
TCGA-YL-A9WL	0.9	2295.03
TCGA-EJ-7791	0.91	2164.43
TCGA-J9-A8CN	0.91	4465.36
TCGA-M7-A725	0.91	607.893
TCGA-EJ-5519	0.92	3463.36
TCGA-EJ-A46D	0.92	2187.65
TCGA-EJ-A65J	0.92	868.547
TCGA-G9-6354	0.92	873.72
TCGA-G9-6356	0.92	2437
TCGA-HC-7232	0.92	1028
TCGA-HC-7818	0.92	2292.41
TCGA-M7-A71Z	0.92	5210.53
TCGA-YL-A8HK	0.92	1651.99
TCGA-ZG-A8QY	0.92	1262.56
TCGA-CH-5750	0.93	5111.49
TCGA-EJ-5524	0.93	1637.92
TCGA-EJ-7792	0.93	1889.11
TCGA-KK-A6E5	0.93	3144.05
TCGA-EJ-5494	0.94	4628.57
TCGA-EJ-5522	0.94	2075.42
TCGA-EJ-7321	0.94	9332.34
TCGA-EJ-A8FN	0.94	1935.45
TCGA-FC-A6HD	0.94	3991.26
TCGA-G9-6333	0.94	1757.97
TCGA-G9-6363	0.94	834.532
TCGA-HC-7745	0.94	3278.64
TCGA-HC-A9TH	0.94	1215.35
TCGA-J9-A52C	0.94	3365.6
TCGA-KK-A7AY	0.94	2439.28
TCGA-2A-AAYO	0.95	2123.23
TCGA-CH-5788	0.95	9782.11
TCGA-EJ-5510	0.95	1979.78
TCGA-KK-A5A1	0.95	3973.75
TCGA-MG-AAMC	0.95	524.837
TCGA-YL-A8S8	0.95	3457.81
TCGA-YL-A9WY	0.95	1274.84
TCGA-CH-5763	0.96	3214.56
TCGA-EJ-5499	0.96	3003.05
TCGA-EJ-5502	0.96	1656.45
TCGA-EJ-A7NN	0.96	509.439
TCGA-FC-A5OB	0.96	834.275
TCGA-G9-6369	0.96	924.542
TCGA-G9-6385	0.96	719.745
TCGA-HC-7212	0.96	4556.96
TCGA-HC-7233	0.96	3700.36
TCGA-KK-A59V	0.96	529.572
TCGA-KK-A8I9	0.96	2628.01
TCGA-KK-A8IJ	0.96	1487.36
TCGA-VN-A88L	0.96	2263.89
TCGA-XK-AAIR	0.96	1049.54
TCGA-CH-5766	0.97	1419.05
TCGA-CH-5771	0.97	1810.56
TCGA-EJ-5518	0.97	6813.79
TCGA-EJ-8474	0.97	2671.89
TCGA-EJ-A65G	0.97	1515.34
TCGA-G9-6351	0.97	1384.06
TCGA-HC-8213	0.97	3278.36
TCGA-KK-A7B3	0.97	1327.2
TCGA-V1-A8MJ	0.97	1344.22
TCGA-V1-A9OF	0.97	2231.16
TCGA-2A-AAYF	0.98	2195.25
TCGA-EJ-A46H	0.98	3636.67
TCGA-G9-6338	0.98	2234.54
TCGA-G9-6371	0.98	2936.63
TCGA-HC-7079	0.98	2172.95
TCGA-HC-8259	0.98	2484.2
TCGA-KC-A4BL	0.98	3426.38
TCGA-KK-A8I6	0.98	3864.48
TCGA-KK-A8IC	0.98	1960.56
TCGA-YL-A8HL	0.98	1111.9
TCGA-EJ-5496	0.99	1552.68
TCGA-G9-6370	0.99	1566.48
TCGA-HC-A6HY	0.99	2088.88
TCGA-J4-A67S	0.99	1937.72
TCGA-J4-A6G1	0.99	1762.86
TCGA-QU-A6IO	0.99	1641.05
TCGA-V1-A9OY	0.99	1279.14
TCGA-V1-A9Z9	0.99	1154.36
TCGA-XK-AAJR	0.99	956.388
TCGA-ZG-A9M4	0.99	618.539
TCGA-2A-A8VL	1	1255.41
TCGA-2A-A8W3	1	2821.51
TCGA-2A-AAYU	1	1958.53
TCGA-CH-5739	1	4845.39
TCGA-EJ-5521	1	1468.97
TCGA-EJ-5530	1	4339.81
TCGA-EJ-7328	1	2148.38
TCGA-EJ-7783	1	4029.3
TCGA-EJ-7785	1	2537.89
TCGA-EJ-8470	1	2491.76
TCGA-EJ-A65D	1	4087.31
TCGA-FC-A8O0	1	252.642
TCGA-G9-6339	1	1560.36
TCGA-G9-6348	1	2796.35
TCGA-G9-6362	1	235.487
TCGA-G9-6367	1	547.015
TCGA-G9-6384	1	2570.73
TCGA-G9-6496	1	721.983
TCGA-G9-7519	1	1565.86
TCGA-H9-A6BY	1	4114.9
TCGA-HC-7740	1	2491.98
TCGA-HC-7819	1	2040.54
TCGA-HC-8258	1	2804.36
TCGA-HC-A6HX	1	1667.36
TCGA-HC-A8D0	1	4658.68
TCGA-J4-A6G3	1	3190.05
TCGA-J4-A6M7	1	4282.72
TCGA-J4-A83N	1	5725.27
TCGA-KC-A7F6	1	4668.86
TCGA-KK-A6E1	1	1521.23
TCGA-KK-A8IL	1	2939.88
TCGA-V1-A8WW	1	819.076
TCGA-V1-A9O9	1	1918.94
TCGA-V1-A9ZG	1	1911.96
TCGA-X4-A8KS	1	488.007
TCGA-Y6-A9XI	1	705.887
TCGA-YL-A8SC	1	2096.25
TCGA-ZG-A9LN	1	2058.95
TCGA-2A-A8VV	1.1	2268.03
TCGA-4L-AA1F	1.1	1100.48
TCGA-CH-5737	1.1	2373.46
TCGA-CH-5740	1.1	7101.77
TCGA-CH-5744	1.1	1956.31
TCGA-CH-5745	1.1	3192.4
TCGA-EJ-5497	1.1	1980.81
TCGA-EJ-5501	1.1	2656.12
TCGA-EJ-5505	1.1	1665.36
TCGA-EJ-5507	1.1	1045.45
TCGA-EJ-5514	1.1	1547.26
TCGA-EJ-5526	1.1	1705.57
TCGA-EJ-5542	1.1	2080.36
TCGA-EJ-7125	1.1	3624.13
TCGA-EJ-7786	1.1	2612.24
TCGA-EJ-A46F	1.1	1226.47
TCGA-EJ-A6RA	1.1	1335.68
TCGA-EJ-A7NH	1.1	2770.38
TCGA-EJ-A7NK	1.1	1487.83
TCGA-FC-7708	1.1	2110.25
TCGA-G9-6329	1.1	1023.43
TCGA-G9-6347	1.1	727.433
TCGA-G9-6361	1.1	3463.26
TCGA-G9-6364	1.1	719.539
TCGA-G9-6494	1.1	2097.25
TCGA-H9-A6BX	1.1	824.049
TCGA-HC-7075	1.1	1900.66
TCGA-HC-7077	1.1	4544.11
TCGA-HC-7081	1.1	1449.73
TCGA-HC-A6AN	1.1	2196.23
TCGA-HI-7171	1.1	4428.2
TCGA-J4-A67K	1.1	7895.62
TCGA-J4-A67L	1.1	1213.46
TCGA-J4-A67N	1.1	1650.58
TCGA-J4-A67O	1.1	1681.17
TCGA-J4-A67Q	1.1	1570.8
TCGA-J9-A8CK	1.1	4017.45
TCGA-J9-A8CP	1.1	2318.09
TCGA-KC-A4BN	1.1	3052.16
TCGA-KC-A7F3	1.1	3824.34
TCGA-KC-A7F5	1.1	1718.47
TCGA-KK-A6E2	1.1	5866.05
TCGA-KK-A6E3	1.1	1204.16
TCGA-KK-A6E6	1.1	2028.82
TCGA-KK-A6E7	1.1	258.335
TCGA-TK-A8OK	1.1	1991.14
TCGA-TP-A8TT	1.1	1331.7
TCGA-TP-A8TV	1.1	1890.1
TCGA-V1-A9OH	1.1	2265.29
TCGA-VN-A88I	1.1	1551.72
TCGA-VN-A88K	1.1	5068.26
TCGA-VN-A88P	1.1	2582.78
TCGA-VP-A876	1.1	6821.24
TCGA-VP-AA1N	1.1	2307.21
TCGA-XJ-A9DI	1.1	1180.44
TCGA-XK-AAJT	1.1	1163.09
TCGA-XK-AAJU	1.1	1105.53
TCGA-Y6-A8TL	1.1	2757.81
TCGA-YL-A8SB	1.1	2011.95
TCGA-ZG-A9L0	1.1	2316.44
TCGA-ZG-A9LM	1.1	1005.11
TCGA-ZG-A9LU	1.1	1003.06
TCGA-ZG-A9N3	1.1	1556.34
TCGA-2A-A8W1	1.2	2846.89
TCGA-CH-5738	1.2	3720.15
TCGA-CH-5772	1.2	3080.63
TCGA-CH-5789	1.2	2624.21
TCGA-CH-5794	1.2	3076.64
TCGA-EJ-5508	1.2	3425.09
TCGA-EJ-5517	1.2	2464.42
TCGA-EJ-5527	1.2	3891.59
TCGA-EJ-5532	1.2	4620.46
TCGA-EJ-A65M	1.2	2340.61
TCGA-EJ-A6RC	1.2	2470.91
TCGA-EJ-A7NG	1.2	1406.01
TCGA-G9-6336	1.2	1271.28
TCGA-G9-6377	1.2	2471.14
TCGA-G9-6378	1.2	1154.12
TCGA-G9-A9S7	1.2	1010.21
TCGA-HC-7209	1.2	3468.06
TCGA-HC-7213	1.2	1039.89
TCGA-HC-7737	1.2	2463.11
TCGA-HC-8265	1.2	2424.74
TCGA-HC-8266	1.2	1373.73
TCGA-HC-A632	1.2	2147.42
TCGA-HC-A6AP	1.2	1954.67
TCGA-HC-A76W	1.2	3202.67
TCGA-KC-A4BO	1.2
TCGA-KC-A7FD	1.2	2575.17
TCGA-KK-A59X	1.2	565.448
TCGA-KK-A6DY	1.2	4277.3
TCGA-KK-A6E4	1.2	6043.15
TCGA-KK-A7AQ	1.2	1251.34
TCGA-KK-A7B1	1.2	2528.16
TCGA-KK-A8IB	1.2	4164.12
TCGA-M7-A71Y	1.2	872.925
TCGA-SU-A7E7	1.2	3436.73
TCGA-V1-A8WL	1.2	1549.88
TCGA-V1-A9O7	1.2	5331.11
TCGA-V1-A9OA	1.2	2944.06
TCGA-V1-A9OX	1.2	693.539
TCGA-VN-A88O	1.2	1853.09
TCGA-VN-A88Q	1.2	2225.79
TCGA-VP-A879	1.2	1103.61
TCGA-VP-A87J	1.2	571.482
TCGA-XJ-A83F	1.2	2624.51
TCGA-XJ-A83H	1.2	4044.03
TCGA-XK-AAJA	1.2	1513.64
TCGA-XK-AAJP	1.2	1539.6
TCGA-YL-A9WX	1.2	1432.96
TCGA-ZG-A8QW	1.2	2858.7
TCGA-ZG-A9L1	1.2	2137.25
TCGA-ZG-A9L6	1.2	947.357
TCGA-ZG-A9NI	1.2	1883.98
TCGA-CH-5741	1.3	1363.11
TCGA-CH-5792	1.3	2524.51
TCGA-EJ-5503	1.3	634.679
TCGA-EJ-5504	1.3	3378.68
TCGA-EJ-7317	1.3	1212.59
TCGA-EJ-7788	1.3	2052.12
TCGA-EJ-A46B	1.3	921.448
TCGA-EJ-A46I	1.3	2207.02
TCGA-EJ-A65B	1.3	3282.18
TCGA-EJ-A7NM	1.3	1848.88
TCGA-EJ-A8FS	1.3	3254.58
TCGA-FC-7961	1.3	796.754
TCGA-G9-6353	1.3	1353.92
TCGA-G9-6499	1.3	3128.05
TCGA-G9-A9S4	1.3
TCGA-HC-7080	1.3	1169.78
TCGA-HC-8216	1.3	2298.7
TCGA-HC-8261	1.3	2669.81
TCGA-HC-A6AS	1.3	2345.52
TCGA-HI-7168	1.3	3348.07
TCGA-J4-A67M	1.3	2198.89
TCGA-J4-AATZ	1.3	1518.86
TCGA-J9-A52E	1.3	1275.04
TCGA-KK-A7B0	1.3	2495.28
TCGA-KK-A7B2	1.3	2078.35
TCGA-KK-A8IG	1.3	2699.51
TCGA-KK-A8IM	1.3	2059.1
TCGA-V1-A8MK	1.3	1420.79
TCGA-V1-A8ML	1.3	2307.35
TCGA-V1-A8X3	1.3	3067.02
TCGA-V1-A9ZK	1.3	1059.49
TCGA-VP-A87B	1.3	3089.49
TCGA-VP-A87D	1.3	3723.49
TCGA-VP-A87H	1.3	3761.48
TCGA-XJ-A9DX	1.3	1052.61
TCGA-YL-A9WI	1.3	7553.86
TCGA-ZG-A9MC	1.3	2206.21
TCGA-CH-5746	1.4	2947.37
TCGA-EJ-5511	1.4	4954.06
TCGA-EJ-5531	1.4	1856.65
TCGA-EJ-7123	1.4	3696.39
TCGA-EJ-A65F	1.4	3955.61
TCGA-EJ-A8FU	1.4	1217.04
TCGA-G9-6366	1.4	2845.66
TCGA-G9-6498	1.4	1527.5
TCGA-G9-7509	1.4	1550.3
TCGA-G9-7523	1.4	1146.54
TCGA-HC-A6AL	1.4	2731.63
TCGA-HI-7170	1.4	2888.47
TCGA-KK-A7AP	1.4	5002.86
TCGA-KK-A8I7	1.4	2505.53
TCGA-QU-A6IM	1.4	818.753
TCGA-V1-A8MG	1.4	2646.86
TCGA-V1-A8WN	1.4	1770.75
TCGA-V1-A8WV	1.4	1047.19
TCGA-V1-A9OT	1.4	1163.56
TCGA-VP-A87C	1.4	1999.59
TCGA-X4-A8KQ	1.4	1544.42
TCGA-CH-5754	1.5	4453.88
TCGA-CH-5761	1.5	4255.38
TCGA-EJ-5506	1.5	475
TCGA-EJ-7784	1.5	5418.94
TCGA-EJ-A46G	1.5	2407.07
TCGA-EJ-A8FP	1.5	1047.38
TCGA-G9-A9S0	1.5	3136.39
TCGA-KC-A7FA	1.5	2598.22
TCGA-KK-A59Y	1.5	877.503
TCGA-KK-A8IA	1.5	1591.77
TCGA-VP-A875	1.5	6743.43
TCGA-XK-AAIV	1.5	2166.87
TCGA-XK-AAJ3	1.5
TCGA-YL-A8HM	1.5	5131.79
TCGA-CH-5765	1.6	3405.18
TCGA-HC-A6AO	1.6	2183.11
TCGA-HC-A9TE	1.6	614.197
TCGA-KC-A4BV	1.6	962.992
TCGA-KK-A8ID	1.6	1974.09
TCGA-V1-A8MM	1.6	1934.25
TCGA-XJ-A9DK	1.6	951.513
TCGA-ZG-A9KY	1.6	3153.25
TCGA-ZG-A9L5	1.6	2159.33
TCGA-ZG-A9L9	1.6	1114.24
TCGA-ZG-A9ND	1.6	1117.07
TCGA-2A-A8VX	1.7	1643.03
TCGA-CH-5751	1.7	6874.35
TCGA-EJ-7789	1.7	2504.92
TCGA-G9-7522	1.7	1045.68
TCGA-HC-7211	1.7	1356.24
TCGA-J9-A52B	1.7	2043.28
TCGA-KK-A7AU	1.7	1931.36
TCGA-KK-A7AZ	1.7	4511.35
TCGA-V1-A9OL	1.7	2186.35
TCGA-VP-A87K	1.7	2513.23
TCGA-EJ-8472	1.8	753.515
TCGA-HC-7078	1.8	1927.79
TCGA-HC-7230	1.8	2988.31
TCGA-J4-A67R	1.8	2041.01
TCGA-J9-A8CL	1.8	3201.23
TCGA-YL-A9WH	1.8	3243.11
TCGA-ZG-A9LB	1.8	9504.13
TCGA-HC-7742	1.9	841.651
TCGA-HC-A8CY	1.9	1789.9
TCGA-KK-A8I8	1.9	4312.57
TCGA-V1-A9Z7	1.9	7632.89
TCGA-WW-A8ZI	1.9	2429.77
TCGA-XQ-A8TA	1.9	10579.8
TCGA-G9-6373	2	1619.97
TCGA-KK-A59Z	2	2856.89
TCGA-M7-A720	2	766.023
TCGA-V1-A8MF	2	5236.89
TCGA-FC-A4JI	2.1	3867.34
TCGA-KK-A6E8	2.1	2792.29
TCGA-KK-A8I4	2.1	2493.99
TCGA-QU-A6IL	2.1	1835.28
TCGA-V1-A9O5	2.1	1567.27
TCGA-EJ-5525	2.2	8142.5
TCGA-KK-A8IF	2.2	3831.5
TCGA-M7-A724	2.2	13648.5
TCGA-CH-5762	2.3	4083.74
TCGA-KK-A8IK	2.3	1594.43
TCGA-G9-7521	2.4	383.457
TCGA-YL-A9WK	2.4	2725.53
TCGA-YL-A8S9	2.6	4464.14
TCGA-V1-A9ZI	2.8	2941.94
TCGA-EJ-8469	3.9	7036.49
TCGA-YJ-A8SW	5	2769.78

## Sheet: Table S7
CaseIDs	Amplification	tpm_unstranded value Gene:CD33	tpm_unstranded value Gene:CD4	tpm_unstranded value Gene:CD68	tpm_unstranded value Gene:CIITA	tpm_unstranded value Gene:ITGAX	tpm_unstranded value Gene:CD19	tpm_unstranded value Gene:CD22	tpm_unstranded value Gene:CD79A	tpm_unstranded value Gene:CD79B	tpm_unstranded value Gene:MS4A1	tpm_unstranded value Gene:CTSC	tpm_unstranded value Gene:SPHK1		fpkm_unstranded value Gene:CD33	fpkm_unstranded value Gene:CD4	fpkm_unstranded value Gene:CD68	fpkm_unstranded value Gene:CIITA	fpkm_unstranded value Gene:ITGAX	fpkm_unstranded value Gene:CD19	fpkm_unstranded value Gene:CD22	fpkm_unstranded value Gene:CD79A	fpkm_unstranded value Gene:CD79B	fpkm_unstranded value Gene:MS4A1	fpkm_unstranded value Gene:CTSC	fpkm_unstranded value Gene:SPHK1
DTB-024	0	2.3602	62.5965	0	10.1602	9.7837	0	1.3517	0	0	0	9.4931	1.4516		0.6918	18.3482	0	2.9781	2.8678	0	0.3962	0	0	0	2.7826	0.4255
DTB-234	0	0.1039	7.5613	0	1.66	3.7289	0.1158	0	0	0	0.1302	1.6865	1.6871		0.029	2.1123	0	0.4637	1.0417	0.0323	0	0	0	0.0364	0.4711	0.4713
DTB-261	0	2.9737	38.4013	0.191	5.4147	6.9783	0.4624	0.3686	2.9208	0.6012	0.3032	7.2668	1.31		0.8204	10.5944	0.0527	1.4938	1.9252	0.1276	0.1017	0.8058	0.1659	0.0836	2.0048	0.3614
DTB-149	0	2.2823	34.0716	0.2212	5.636	7.9791	0.0892	0.8149	0	0.3481	0.1003	4.9486	3.088		0.5705	8.5171	0.0553	1.4089	1.9946	0.0223	0.2037	0	0.087	0.0251	1.237	0.7719
DTB-159	0	2.251	37.5251	0	2.9274	5.6683	0	0.7791	0.5361	0.3494	0.3525	4.562	3.3176		0.6084	10.1423	0	0.7912	1.532	0	0.2106	0.1449	0.0944	0.0953	1.233	0.8967
DTB-165	0	1.3867	14.1355	0.2471	4.0304	4.3062	0.1994	0.4769	1.3921	0	0.056	2.6998	1.2105		0.3868	3.9431	0.0689	1.1243	1.2012	0.0556	0.133	0.3883	0	0.0156	0.7531	0.3377
DTB-138	0	1.2179	4.5989	0	3.2533	2.0567	0	0.8026	0	0.5646	0	1.4759	0.9887		0.3312	1.2508	0	0.8849	0.5594	0	0.2183	0	0.1536	0	0.4014	0.2689
DTB-213	0	0.7627	10.2354	0.1239	3.5385	4.5839	0	0.6087	0.7978	0	0.0562	2.8479	2.0032		0.2002	2.6874	0.0325	0.9291	1.2035	0	0.1598	0.2095	0	0.0148	0.7477	0.5259
DTB-023	0	1.0744	24.4049	0.1746	6.4767	10.9672	0.9156	3.0015	7.5864	1.5567	7.4418	9.7034	5.5585		0.2806	6.3727	0.0456	1.6912	2.8638	0.2391	0.7838	1.981	0.4065	1.9433	2.5338	1.4515
DTB-074	0	1.587	40.8886	0.2192	4.8652	15.2769	0	0.9998	3.8804	5.0585	0.7952	12.7836	4.4019		0.4746	12.2289	0.0656	1.4551	4.569	0	0.299	1.1606	1.5129	0.2378	3.8233	1.3165
DTB-201	0	0.8779	10.4644	0.1102	3.2852	0.5054	0.8004	0.4641	0.7096	0	0.7498	3.627	0.27		0.2155	2.5687	0.0271	0.8064	0.1241	0.1965	0.1139	0.1742	0	0.1841	0.8903	0.0663
DTB-022	0	2.8668	57.676	0.7424	5.2867	5.4468	0.599	2.1707	99.5712	1.0384	3.03	6.8719	3.6365		0.9158	18.4246	0.2372	1.6888	1.74	0.1913	0.6934	31.808	0.3317	0.9679	2.1952	1.1617
DTB-042	0	12.0605	23.7201	0	18.9874	48.3346	2.8946	2.9672	8.2488	1.3441	3.4863	11.0199	3.3892		4.2917	8.4407	0	6.7566	17.1998	1.03	1.0559	2.9353	0.4783	1.2406	3.9214	1.206
DTB-097	0	1.0974	26.7382	0.0842	1.5619	7.1298	0	0.1477	0.1355	0.4416	0.1145	2.8292	1.6085		0.3247	7.9121	0.0249	0.4622	2.1098	0	0.0437	0.0401	0.1307	0.0339	0.8372	0.476
DTB-104	0	1.6154	9.4302	0	4.7938	3.1827	0.4286	1.6401	3.0777	1.3374	0.2891	3.7547	1.301		0.4193	2.4481	0	1.2445	0.8262	0.1113	0.4258	0.799	0.3472	0.075	0.9747	0.3377
DTB-112	0	0.67	7.5931	0.1322	2.466	2.3844	0.2133	0.5102	0	0	0.2998	2.0369	3.1083		0.1756	1.9901	0.0347	0.6463	0.6249	0.0559	0.1337	0	0	0.0786	0.5339	0.8147
DTB-146	0	1.7047	13.8297	0	4.2425	7.557	0.0791	0.4819	3.7892	0.7204	0.0445	2.3996	0.4805		0.5173	4.1964	0	1.2873	2.293	0.024	0.1462	1.1498	0.2186	0.0135	0.7281	0.1458
DTB-204	0	6.5572	10.4331	0.1018	8.3136	27.1249	0.5747	2.7134	6.5509	1.7079	10.1057	2.5688	0.8473		2.9268	4.6568	0.0454	3.7108	12.1072	0.2565	1.2111	2.924	0.7623	4.5107	1.1466	0.3782
DTB-011	0	1.1295	10.5113	0.0761	5.7652	2.9078	0	0.9345	0.8573	0.3193	0.0345	5.3722	0.3355		0.2794	2.6004	0.0188	1.4262	0.7194	0	0.2312	0.2121	0.079	0.0085	1.329	0.083
DTB-021	0	7.6377	14.586	0.2293	3.5368	12.9687	2.2202	0	1.1072	0	0.208	4.3317	8.9861		4.0988	7.8277	0.1231	1.898	6.9597	1.1915	0	0.5942	0	0.1116	2.3247	4.8225
DTB-102	0	1.4733	49.4216	0	13.3829	9.1579	1.6418	0.595	46.9415	2.9647	2.5632	24.2476	3.2117		0.6187	20.7533	0	5.6198	3.8456	0.6894	0.2498	19.7118	1.245	1.0764	10.1821	1.3487
DTB-083	0	0.138	55.1689	0	4.6263	0.5242	0	0.468	2.1466	0	0	3.1015	2.1466		0.0448	17.8989	0	1.5009	0.1701	0	0.1518	0.6964	0	0	1.0063	0.6964
DTB-121	0	0.0589	1.7773	0	3.7323	1.4432	0	0.3427	0	0	0.7382	1.5447	0.1595		0.0157	0.4725	0	0.9923	0.3837	0	0.0911	0	0	0.1963	0.4107	0.0424
DTB-255	0	1.1648	9.396	0	3.1634	5.2813	0	0.1718	0.3377	0.1467	0.222	2.8617	1.3019		0.311	2.5085	0	0.8446	1.41	0	0.0459	0.0902	0.0392	0.0593	0.764	0.3476
DTB-019	0	1.6238	27.7697	0	3.6173	5.1267	0.0787	0.479	7.2187	0.8183	0.9728	3.8874	1.5761		0.4642	7.9395	0	1.0342	1.4658	0.0225	0.1369	2.0639	0.2339	0.2781	1.1114	0.4506
DTB-063	0
DTB-186	0	1.004	5.8951	0	2.3497	1.2164	0	0	0.1941	0.3795	0	1.207	0.6497		0.3169	1.861	0	0.7418	0.384	0	0	0.0613	0.1198	0	0.381	0.2051
DTB-009	0	1.8179	16.5684	0.1225	2.6547	7.1135	0.1976	0.8594	0	0	0	1.887	3.5395		0.5679	5.1756	0.0383	0.8293	2.2221	0.0617	0.2685	0	0	0	0.5895	1.1057
DTB-040	0	0.2536	9.0259	0	3.0975	4.9561	0	0.4214	0.8054	0.21	0	1.3155	1.4216		0.0688	2.4496	0	0.8406	1.3451	0	0.1144	0.2186	0.057	0	0.357	0.3858
DTB-101	0	0.5301	5.4607	0.2092	1.7329	1.3747	0	0	0.505	0	0.0474	1.6751	2.8175		0.1412	1.4542	0.0557	0.4615	0.3661	0	0	0.1345	0	0.0126	0.4461	0.7503
DTB-111	0	0.3482	2.8912	0	1.8541	2.156	0.1293	0.225	0	0	0	1.4092	0.0785		0.1186	0.9853	0	0.6318	0.7347	0.0441	0.0767	0	0	0	0.4802	0.0268
DTB-141	0	1.617	21.137	0	2.8068	5.4615	0.2184	0.9023	1.0892	0.5679	0.1228	5.1841	3.9779		0.5393	7.0501	0	0.9362	1.8216	0.0728	0.301	0.3633	0.1894	0.0409	1.7291	1.3268
DTB-091	0	0.4436	13.4734	0	2.0855	4.9315	0.3295	0	0.3287	0	0	1.2443	0.2001		0.242	7.3521	0	1.138	2.691	0.1798	0	0.1793	0	0	0.679	0.1092
DTB-137	0	10.8434	29.9584	0	14.1574	23.6263	1.5104	3.0965	3.8737	0	24.7399	9.6611	13.0996		3.9203	10.8312	0	5.1185	8.5418	0.5461	1.1195	1.4005	0	8.9444	3.4929	4.736
DTB-156	0	1.4311	37.194	0.5648	3.4722	9.1497	0	0.4954	2.045	0.2962	0.3201	3.9328	7.8146		0.5327	13.8453	0.2102	1.2925	3.4059	0	0.1844	0.7613	0.1103	0.1192	1.464	2.909
DTB-187	0	1.2199	31.1895	0.0733	5.5115	18.9219	0.0591	1.722	9.5495	0.6147	3.2222	12.4662	1.3635		0.3452	8.8258	0.0207	1.5596	5.3544	0.0167	0.4873	2.7022	0.174	0.9118	3.5276	0.3858
DTB-202	0	1.7611	37.7427	0.1769	13.0973	11.2476	0.1427	1.7068	19.2171	1.1134	0.6016	9.5393	2.0795		0.5104	10.9387	0.0513	3.7959	3.2598	0.0414	0.4947	5.5695	0.3227	0.1744	2.7647	0.6027
DTB-266	0	2.1462	18.4693	0.2505	3.4544	3.65	0.2021	0.3223	6.1816	0.6131	0.8709	3.2707	1.7587		0.5877	5.0574	0.0686	0.9459	0.9995	0.0553	0.0882	1.6927	0.1679	0.2385	0.8956	0.4816
DTB-008	0	1.3723	54.1178	0.1458	4.8618	19.8328	0	3.7342	0	0	0.1983	5.1146	2.1424		0.4612	18.1872	0.049	1.6339	6.6652	0	1.255	0	0	0.0667	1.7188	0.72
DTB-089	0	1.5409	8.9572	0	2.9571	5.1613	0	1.7423	2.5118	0.7442	0.5791	4.0387	1.112		0.4717	2.7421	0	0.9053	1.58	0	0.5334	0.769	0.2278	0.1773	1.2364	0.3404
DTB-126	0	3.3012	37.2448	0	12.7071	14.1971	1.3688	5.8781	1.3652	1.1123	18.1755	4.412	0.3116		1.0394	11.7269	0	4.001	4.4701	0.431	1.8508	0.4299	0.3502	5.7228	1.3892	0.0981
DTB-151	0	3.5871	29.0459	0.2678	19.0186	14.5308	1.4044	3.0067	4.5255	0.5618	12.4475	20.0945	2.7547		0.9397	7.6091	0.0702	4.9823	3.8066	0.3679	0.7877	1.1855	0.1472	3.2609	5.2641	0.7216
DTB-020	0	0.0548	13.7909	0	1.4508	0.7864	0	0.0531	4.3837	0.1587	0.3431	2.6345	1.3342		0.0156	3.9373	0	0.4142	0.2245	0	0.0152	1.2515	0.0453	0.098	0.7521	0.3809
DTB-035	0	0.5057	16.4428	0.1397	2.9257	6.4475	0.1127	0.4901	0	0.4396	0	3.3802	0.2737		0.157	5.1043	0.0434	0.9082	2.0015	0.035	0.1521	0	0.1365	0	1.0493	0.085
DTB-064	0	0.4189	19.8806	0	6.6072	9.2664	0.3734	1.4614	10.0553	0	4.9318	2.3769	1.0201		0.1366	6.4836	0	2.1548	3.022	0.1218	0.4766	3.2793	0	1.6084	0.7752	0.3327
DTB-018	0	1.7762	41.2004	0	13.3986	11.0942	4.5406	4.9871	77.4536	3.5573	14.6253	11.4936	3.004		0.5399	12.5247	0	4.0731	3.3726	1.3803	1.5161	23.5455	1.0814	4.446	3.494	0.9132
DTB-071	0	0.1302	19.4557	0.5393	1.3676	2.5829	0.145	1.8922	7.2332	0.1886	5.5435	2.316	0.3522		0.0579	8.6495	0.2398	0.608	1.1483	0.0645	0.8412	3.2157	0.0838	2.4645	1.0296	0.1566
DTB-143	0	4.889	30.1209	0.1627	5.0189	7.4359	1.0502	1.1703	3.0115	0.9388	1.2912	6.671	7.0534		1.297	7.991	0.0432	1.3315	1.9727	0.2786	0.3105	0.7989	0.2491	0.3426	1.7698	1.8712
DTB-216	0	3.5948	14.8134	0	21.8666	10.5406	1.4086	1.1869	2.6343	0.1145	0.8907	3.201	2.2449		0.9811	4.0428	0	5.9677	2.8767	0.3844	0.3239	0.7189	0.0312	0.2431	0.8736	0.6127
DTB-124	0	2.0575	17.2852	0	4.5406	6.9493	0.1698	0.2954	1.0163	0.2208	0.3818	3.6463	2.0621		0.6252	5.2524	0	1.3797	2.1117	0.0516	0.0898	0.3088	0.0671	0.116	1.108	0.6266
DTB-190	0	1.749	28.5317	0.2247	7.985	8.8267	2.3568	1.4586	24.5919	3.0643	9.3746	16.3915	2.3114		0.6486	10.5811	0.0833	2.9612	3.2734	0.874	0.5409	9.12	1.1364	3.4766	6.0788	0.8572
DTB-251	0	2.5149	21.9118	0	4.7405	16.372	0.0904	1.887	3.4262	0.2351	0.1524	4.1744	2.3599		0.7134	6.2159	0	1.3448	4.6444	0.0256	0.5353	0.9719	0.0667	0.0432	1.1842	0.6695
DTB-077	0	0.6556	7.8922	0	3.1051	1.1071	0	0	1.8546	0	0.9705	0.9601	0.4032		0.2837	3.416	0	1.344	0.4792	0	0	0.8027	0	0.42	0.4156	0.1745
DTB-194	0	5.2762	49.852	0.3338	19.3384	16.1205	0	0.1561	0.1791	1.8673	0.3532	16.5703	21.6347		1.2712	12.0113	0.0804	4.6594	3.8841	0	0.0376	0.0431	0.4499	0.0851	3.9924	5.2126
DTB-085	0	2.2086	31.0136	0.1968	6.0294	11.1897	0	1.7953	0.1584	1.2387	0.1339	8.1373	2.7473		0.6248	8.774	0.0557	1.7058	3.1657	0	0.5079	0.0448	0.3504	0.0379	2.3021	0.7772
DTB-140	0	1.5585	18.3273	0	4.6965	9.5822	0.1085	1.3217	7.7947	0.4234	1.1591	2.8926	2.57		0.4593	5.4006	0	1.384	2.8236	0.032	0.3895	2.2969	0.1248	0.3416	0.8524	0.7573
DTB-167	0	3.7664	15.3817	0	1.4752	3.5974	0	0	0	0	0.0773	0.6087	0.2506		1.6137	6.5904	0	0.632	1.5413	0	0	0	0	0.0331	0.2608	0.1074
DTB-223	0	0.8515	14.9737	0.2767	3.4459	4.6524	0.7814	0.6311	4.2309	0.1451	0.6902	3.0351	2.6431		0.2415	4.246	0.0785	0.9771	1.3192	0.2216	0.1789	1.1997	0.0412	0.1957	0.8606	0.7495
DTB-094	0	4.2083	40.8411	0.2981	22.5917	9.476	4.97	8.6453	38.377	2.7098	35.9988	12.7049	1.7033		1.1707	11.3611	0.0829	6.2845	2.636	1.3825	2.4049	10.6757	0.7538	10.0141	3.5342	0.4738
DTB-129	0	0.0635	3.1624	0	1.4434	1.3399	0	0.3691	0	0	0	0.931	0.7729		0.0178	0.8875	0	0.4051	0.376	0	0.1036	0	0	0	0.2613	0.2169
DTB-132	0	0.8428	9.3927	0	3.4484	4.5749	0	0.4667	0.2676	0	0	3.3292	0.4887		0.2351	2.6201	0	0.9619	1.2761	0	0.1302	0.0747	0	0	0.9287	0.1363
DTB-206	0	0.9339	43.7749	0.1075	7.2806	8.9371	0.3469	1.2822	22.6615	0.3383	4.1918	10.161	0.6318		0.3053	14.3084	0.0351	2.3798	2.9212	0.1134	0.4191	7.4072	0.1106	1.3701	3.3213	0.2065
DTB-232	0	1.5193	19.8579	0.3279	8.0701	2.3453	0.4761	0.2071	1.583	0.2751	0.5352	3.0481	1.4775		0.4017	5.2511	0.0867	2.134	0.6202	0.1259	0.0548	0.4186	0.0728	0.1415	0.806	0.3907
DTB-252	0	0.6054	7.0978	0.1968	3.3523	2.1652	0.3175	0.2071	3.4832	0.2064	0.1338	2.2608	0.8192		0.1532	1.7962	0.0498	0.8483	0.5479	0.0803	0.0524	0.8815	0.0522	0.0339	0.5721	0.2073
DTB-172	0	0.4415	15.8795	0.1742	2.5602	3.0626	0.4217	0.4585	21.5927	0.5483	0.3161	3.5264	0.2987		0.1381	4.965	0.0545	0.8005	0.9576	0.1319	0.1434	6.7513	0.1714	0.0988	1.1026	0.0934
DTB-258	0	1.2545	11.6406	0.5331	3.713	5.4867	0.2151	0.3429	0.429	0.1864	0.282	2.2043	2.2197		0.3682	3.4161	0.1565	1.0896	1.6101	0.0631	0.1006	0.1259	0.0547	0.0828	0.6469	0.6514
DTB-034	0	0	0.2832	0.1989	1.8859	0.4863	0	0	0.6401	0	0	0.1904	1.1689		0	0.0928	0.0652	0.6181	0.1594	0	0	0.2098	0	0	0.0624	0.3831
DTB-037	0	1.8982	13.9082	0	4.0819	8.4856	0	0.3246	0	1.2942	1.5385	3.4366	1.2086		0.8121	5.9507	0	1.7465	3.6306	0	0.1389	0	0.5537	0.6583	1.4704	0.5171
DTB-119	0	0.6608	11.9135	0	2.7225	10.0438	0.092	0.5204	0	0.9574	0.8277	3.297	1.3411		0.1909	3.4418	0	0.7865	2.9016	0.0266	0.1503	0	0.2766	0.2391	0.9525	0.3875
DTB-222	0	0.8151	12.1723	0.2502	3.3502	2.9444	0	2.5895	2.4159	0.5249	0.0567	4.4209	0.7965		0.2297	3.4298	0.0705	0.944	0.8296	0	0.7296	0.6807	0.1479	0.016	1.2457	0.2244
DTB-080	0	1.184	45.7332	0	5.0556	17.9131	0	3.0601	4.6059	0.7148	0	4.9586	1.5353		0.3481	13.4435	0	1.4861	5.2657	0	0.8995	1.3539	0.2101	0	1.4576	0.4513
DTB-170	0	0.4135	5.7136	0	1.6938	3.6527	0.0709	1.8188	0	0	0.0398	1.522	0.7747		0.1073	1.4826	0	0.4395	0.9478	0.0184	0.472	0	0	0.0103	0.3949	0.201
DTB-188	0	5.9569	19.4004	0.3539	10.5649	6.2199	0.571	6.2079	3.7019	0	12.5967	4.3279	0.6933		2.5631	8.3475	0.1523	4.5459	2.6763	0.2457	2.6711	1.5928	0	5.4201	1.8622	0.2983
DTB-005	0	5.4055	30.9569	0.1716	6.9572	16.0016	0.2769	2.2882	0.2762	0.18	0	8.4708	4.7918		1.9403	11.1118	0.0616	2.4973	5.7437	0.0994	0.8214	0.0991	0.0646	0	3.0406	1.72
DTB-055	0	0.2357	2.3488	0	0.9906	0.6369	0	0.3198	0.4192	0	0.7086	3.1625	1.6584		0.0618	0.6156	0	0.2596	0.1669	0	0.0838	0.1099	0	0.1857	0.8289	0.4347
DTB-210	0	1.3985	16.7854	0.1486	2.3999	1.4989	0.3596	0.1043	0.9565	0.1559	0.1348	1.4745	1.0917		0.4625	5.5513	0.0491	0.7937	0.4957	0.1189	0.0345	0.3163	0.0515	0.0446	0.4876	0.361
DTB-175	1	0.2342	7.0105	0	2.0896	4.7125	0.3479	0.0756	1.9085	0	0	1.1167	1.5314		0.066	1.9755	0	0.5888	1.3279	0.098	0.0213	0.5378	0	0	0.3147	0.4315
DTB-067	1	0.2866	0.5905	0	2.4984	0.7951	0.0912	0	0	0	0.6667	0.3741	1.3849		0.0837	0.1724	0	0.7296	0.2322	0.0266	0	0	0	0.1947	0.1092	0.4044
DTB-069	1	0.3662	14.7255	0	2.0147	1.9242	0.0907	0.5521	0.5427	0.2358	0	2.3385	0.1652		0.1095	4.4049	0	0.6027	0.5756	0.0271	0.1652	0.1623	0.0705	0	0.6995	0.0494
DTB-060	1	0	10.3216	0	1.0689	0.1254	0	0.144	0	0	0	0.1071	0.6029		0	3.6256	0	0.3755	0.0441	0	0.0506	0	0	0	0.0376	0.2118
DTB-176	1	0.946	13.1327	0	3.3637	8.9744	0	0.4854	0.2474	0.1612	0	2.0471	1.4305		0.2612	3.6266	0	0.9289	2.4783	0	0.134	0.0683	0.0445	0	0.5653	0.395
DTB-260	1	3.7536	28.5654	0.2138	3.0075	5.2934	0.0862	0.4876	1.5483	0.2243	0.1454	2.7263	4.2933		1.1076	8.4289	0.0631	0.8874	1.562	0.0254	0.1439	0.4569	0.0662	0.0429	0.8044	1.2668
DTB-003	1	1.669	29.3751	0	8.0936	6.0439	0	0.0933	0.1427	1.0231	0.8845	10.612	2.0846		0.429	7.551	0	2.0805	1.5536	0	0.024	0.0367	0.263	0.2274	2.7278	0.5358
DTB-036	1	0.5462	9.3106	0.3018	3.5326	2.5522	0.1623	0.0353	0.4857	0	1.5965	3.6951	0.7391		0.1415	2.4119	0.0782	0.9151	0.6611	0.042	0.0091	0.1258	0	0.4136	0.9572	0.1915
DTB-127	1	1.4466	9.1675	0	3.2734	2.4769	0	0	0	0	0	1.43	0.4893		0.3858	2.4447	0	0.8729	0.6605	0	0	0	0	0	0.3813	0.1305
DTB-173	1	0.2172	7.2912	0	2.3511	2.3845	0.0968	0.2105	0.7726	0.2518	0.1088	2.3295	0.0588		0.0657	2.2058	0	0.7113	0.7214	0.0293	0.0637	0.2337	0.0762	0.0329	0.7048	0.0178
DTB-128	1	1.2239	4.9601	0	3.1547	2.8185	0	0.5931	0.2473	0.1612	0.2091	1.0568	1.2044		0.3426	1.3883	0	0.883	0.7889	0	0.166	0.0692	0.0451	0.0585	0.2958	0.3371
DTB-220	1	0.1751	3.3287	0	2.0789	2.9568	0.0975	0.0848	0.1946	0.1268	0.0548	0.9472	1.4214		0.0473	0.8993	0	0.5617	0.7988	0.0264	0.0229	0.0526	0.0343	0.0148	0.2559	0.384
DTB-214	1	1.9205	8.9617	0.3121	4.0162	4.579	0.2518	0.5475	2.009	0.6547	0	1.5891	1.605		0.6135	2.8625	0.0997	1.2828	1.4626	0.0804	0.1749	0.6417	0.2091	0	0.5076	0.5127
DTB-061	1	0.339	17.3343	0	10.4409	9.1597	0	1.3142	1.507	0	0	4.6461	0.9173		0.1284	6.5681	0	3.9562	3.4707	0	0.4979	0.571	0	0	1.7604	0.3476
DTB-092	1	0.7522	41.2426	0	5.0587	7.6795	0	0.5965	2.432	0.3963	0.5996	4.9326	3.1457		0.2203	12.0767	0	1.4813	2.2487	0	0.1747	0.7121	0.116	0.1756	1.4444	0.9211
DTB-053	1	3.6376	48.697	0.1005	7.7695	14.1602	0.9728	2.6441	0	0.1054	0.0456	5.7816	0.8367		0.9499	12.7164	0.0262	2.0289	3.6977	0.254	0.6905	0	0.0275	0.0119	1.5098	0.2185
DTB-090	1	0.6128	12.7588	0	2.5894	4.4085	0	0.2851	0	0.3551	0.0307	2.664	1.1608		0.1737	3.6165	0	0.734	1.2496	0	0.0808	0	0.1007	0.0087	0.7551	0.329
DTB-135	1	1.7737	19.7031	0	4.0916	3.037	0.3843	0.0955	0.8761	0	0.6172	3.7022	2.4665		0.515	5.7212	0	1.1881	0.8819	0.1116	0.0277	0.2544	0	0.1792	1.075	0.7162
DTB-100	1	0.2797	9.682	0	3.5426	3.5428	0.1247	0.488	1.4922	0.1621	0.1401	4.412	0.8326		0.0862	2.9845	0	1.092	1.0921	0.0384	0.1504	0.46	0.05	0.0432	1.36	0.2566
DTB-183	1	0.0598	2.274	0	2.7544	1.01	0	0.058	0	0	0	1.1216	0.2428		0.0157	0.5978	0	0.7241	0.2655	0	0.0152	0	0	0	0.2949	0.0638
DTB-265	1	0.3757	22.5763	0	6.975	13.5876	0.2791	0.1214	9.7424	0	2.2745	5.5102	0.9319		0.1619	9.7316	0	3.0066	5.857	0.1203	0.0523	4.1995	0	0.9804	2.3752	0.4017
DTB-205	1	1.1758	8.8994	0	1.2769	1.0379	0	0.0518	0.7128	1.5486	0.2008	8.4686	4.3387		0.338	2.5586	0	0.3671	0.2984	0	0.0149	0.2049	0.4452	0.0577	2.4347	1.2474
